# Supplementary material for: Integrated single-cell RNA-seq analysis reveals the vital cell types and dynamic development signature of atherosclerosis
Source: Front Physiol. 2023 Mar 30;14:1118239. doi: 10.3389/fphys.2023.1118239 (PMC10117136; doi:10.3389/fphys.2023.1118239)
Supplement: Supplementary file 1 [file DataSheet3.CSV]

mouse_diff_genes_wilcox_0.5
p_val	avg_log2FC	pct.1	pct.2	p_val_adj	cluster	gene
0	1.060961694	0.845	0.652	0	0	Myl9
0	0.950587316	0.884	0.713	0	0	Tpm2
0	0.927159636	0.998	0.868	0	0	Acta2
0	0.923025294	0.872	0.784	0	0	AY036118
0	0.920340273	0.988	0.791	0	0	Tagln
0	0.907717152	0.574	0.419	0	0	Dmd
0	0.861895333	0.843	0.695	0	0	mt-Co3
0	0.844847925	0.817	0.572	0	0	Itga8
0	0.842114981	0.937	0.654	0	0	Myh11
0	0.827861473	0.817	0.724	0	0	Flna
0	0.807228621	0.864	0.737	0	0	Csrp2
0	0.797722449	0.851	0.706	0	0	mt-Atp6
0	0.797637738	0.679	0.49	0	0	Cnn1
0	0.781995394	0.827	0.685	0	0	mt-Co2
0	0.770201459	0.649	0.529	0	0	Tns1
0	0.770167437	0.958	0.968	0	0	mt-Nd4
0	0.765429066	0.779	0.668	0	0	Tpm1
0	0.763630519	0.698	0.537	0	0	Mylk
0	0.762389823	0.838	0.883	0	0	mt-Nd2
0	0.753660553	0.537	0.387	0	0	Synpo2
0	0.747120434	0.653	0.532	0	0	Pcdh7
0	0.727627554	0.608	0.528	0	0	Rbpms
0	0.711169971	0.741	0.58	0	0	Lpp
0	0.707262795	0.692	0.605	0	0	Actn1
0	0.703765164	0.945	0.963	0	0	mt-Cytb
0	0.702736535	0.98	0.941	0	0	mt-Co1
0	0.70128391	0.819	0.713	0	0	Dstn
0	0.691918381	0.92	0.87	0	0	Gm42418
0	0.691832481	0.788	0.68	0	0	Hspb1
0	0.684578518	0.608	0.454	0	0	Npnt
0	0.682253136	0.642	0.529	0	0	Fblim1
0	0.636765373	0.86	0.735	0	0	Cald1
0	0.622156535	0.985	0.973	0	0	Myl6
0	0.5778322	0.696	0.667	0	0	Cpe
0	0.562349118	0.718	0.564	0	0	Ccn2
0	0.511458017	0.88	0.93	0	0	mt-Nd1
0	0.408441816	0.965	0.952	0	0	Vim
1.93E-304	0.709943562	0.68	0.601	4.88E-300	0	Dst
1.17E-283	0.665922201	0.609	0.503	2.95E-279	0	Map1b
3.22E-278	0.634620904	0.692	0.622	8.11E-274	0	Rock1
1.28E-276	0.65893091	0.633	0.519	3.24E-272	0	Filip1l
1.31E-274	0.698282982	0.469	0.338	3.31E-270	0	Sost
1.22E-272	0.266914523	1	0.997	3.08E-268	0	Tmsb4x
8.74E-256	0.688369331	0.589	0.492	2.20E-251	0	Col18a1
8.92E-255	0.617397036	0.614	0.505	2.25E-250	0	Postn
3.42E-252	0.692784614	0.525	0.398	8.62E-248	0	Rgs5
9.99E-252	0.528155502	0.769	0.756	2.52E-247	0	Itgb1
4.10E-231	0.306540006	0.71	0.617	1.03E-226	0	Eln
1.73E-226	0.646553354	0.625	0.564	4.37E-222	0	Ppp1r12a
2.86E-223	0.701732997	0.71	0.741	7.21E-219	0	mt-Nd5
2.93E-212	0.67110338	0.5	0.413	7.38E-208	0	Lmod1
4.25E-206	0.647523125	0.586	0.513	1.07E-201	0	Cped1
3.34E-205	0.445669882	0.774	0.733	8.42E-201	0	Pam
2.70E-196	0.927947953	0.447	0.388	6.81E-192	0	Ppp1r14a
1.07E-194	0.611548974	0.583	0.56	2.70E-190	0	Fhl1
8.79E-189	0.718872982	0.501	0.444	2.22E-184	0	Smtn
2.06E-187	0.71391913	0.48	0.385	5.20E-183	0	Enah
9.62E-183	0.582228385	0.609	0.583	2.43E-178	0	Pls3
3.47E-173	0.483563769	0.749	0.732	8.76E-169	0	Zbtb20
6.65E-163	0.483675293	0.744	0.751	1.68E-158	0	Mbnl1
1.86E-160	0.673888459	0.502	0.43	4.68E-156	0	Slmap
2.44E-158	0.668601062	0.383	0.294	6.16E-154	0	Sh3bgr
2.75E-147	0.689577161	0.341	0.248	6.94E-143	0	Mylk4
2.09E-140	0.771133098	0.547	0.566	5.27E-136	0	Csrp1
6.85E-136	0.546210377	0.616	0.568	1.73E-131	0	Lars2
1.78E-130	0.512959872	0.663	0.683	4.49E-126	0	Sh3bgrl
8.85E-123	0.683247805	0.411	0.339	2.23E-118	0	Ppp1r12b
2.77E-120	0.638167722	0.467	0.401	6.99E-116	0	Myh10
4.79E-120	0.390470768	0.604	0.527	1.21E-115	0	Ogn
1.69E-119	0.590007588	0.526	0.504	4.25E-115	0	Pbxip1
3.62E-118	0.614618265	0.559	0.532	9.11E-114	0	Atp2a2
1.19E-114	0.868720819	0.403	0.373	2.99E-110	0	mt-Nd4l
6.48E-113	0.340918616	0.777	0.778	1.63E-108	0	Fos
1.58E-110	0.37924288	0.135	0.074	3.99E-106	0	Optc
2.60E-110	0.587058022	0.444	0.382	6.54E-106	0	Ccn3
3.85E-108	0.610054404	0.44	0.387	9.71E-104	0	Ccn1
3.98E-108	0.586247174	0.391	0.32	1.00E-103	0	Ccdc3
2.83E-106	0.552388897	0.473	0.418	7.13E-102	0	Ncam1
1.76E-105	0.628637358	0.397	0.328	4.44E-101	0	Plcb4
3.79E-104	0.627278048	0.404	0.337	9.56E-100	0	Itga9
1.24E-101	0.658728669	0.453	0.407	3.12E-97	0	Dnajb4
1.31E-100	0.269525498	0.998	0.998	3.30E-96	0	Malat1
2.86E-98	0.641016291	0.48	0.442	7.21E-94	0	Vcl
6.99E-92	0.585369442	0.546	0.549	1.76E-87	0	Ppp1cb
9.36E-92	0.756186344	0.244	0.184	2.36E-87	0	Fbxl22
3.75E-84	0.387144942	0.718	0.718	9.46E-80	0	Egr1
1.21E-81	0.45873433	0.551	0.572	3.06E-77	0	Ptgis
1.46E-81	0.659194226	0.35	0.302	3.68E-77	0	Gm13889
4.84E-80	0.572911688	0.287	0.23	1.22E-75	0	St5
7.39E-80	0.619633024	0.331	0.275	1.86E-75	0	Adcy5
2.17E-75	0.618338133	0.315	0.26	5.48E-71	0	Mcam
3.17E-75	0.561552995	0.423	0.373	7.99E-71	0	Susd5
1.24E-73	0.568324292	0.407	0.368	3.12E-69	0	Nexn
6.62E-72	0.573395547	0.412	0.371	1.67E-67	0	Rcan2
2.69E-70	0.550432629	0.43	0.402	6.78E-66	0	Lmcd1
5.44E-70	0.351391585	0.725	0.754	1.37E-65	0	Hsp90aa1
4.64E-69	0.326232562	0.127	0.079	1.17E-64	0	Nov
8.90E-69	0.579161745	0.355	0.31	2.24E-64	0	Pdlim3
1.14E-66	0.585978494	0.332	0.287	2.87E-62	0	Dmpk
9.04E-66	0.26467916	0.134	0.219	2.28E-61	0	Sbno2
1.41E-65	0.611286086	0.323	0.274	3.56E-61	0	Myom1
2.03E-62	0.475426151	0.505	0.482	5.12E-58	0	Ltbp1
2.17E-61	0.570042362	0.425	0.395	5.47E-57	0	Samd4
5.06E-61	0.539560165	0.521	0.544	1.28E-56	0	Actn4
2.03E-59	0.819026916	0.273	0.238	5.12E-55	0	Ap3m1
2.78E-58	0.391680475	0.648	0.693	7.01E-54	0	Aplp2
8.48E-58	0.574530624	0.416	0.387	2.14E-53	0	Pde3a
3.86E-55	0.624206533	0.291	0.262	9.73E-51	0	Bcam
3.51E-52	0.87413883	0.246	0.206	8.85E-48	0	Flnc
2.25E-51	0.697713772	0.223	0.181	5.66E-47	0	Tcap
6.04E-51	0.477487642	0.513	0.523	1.52E-46	0	Cavin1
6.37E-50	0.259252427	0.253	0.366	1.61E-45	0	Wsb1
2.04E-48	0.572871823	0.403	0.383	5.14E-44	0	Serpine1
2.41E-48	0.365090819	0.63	0.675	6.06E-44	0	Clic4
2.93E-48	0.395091462	0.158	0.238	7.39E-44	0	Pycard
4.54E-48	0.257862996	0.276	0.39	1.14E-43	0	Sptan1
3.45E-47	0.558656497	0.255	0.213	8.69E-43	0	Thsd4
1.04E-46	0.504624479	0.261	0.216	2.63E-42	0	E030013I19Rik
3.68E-45	0.354319665	0.624	0.641	9.29E-41	0	Nedd4
1.36E-44	0.616098136	0.235	0.198	3.43E-40	0	Actg2
2.18E-44	0.522123967	0.27	0.231	5.49E-40	0	Efhd1
5.33E-44	0.570953701	0.237	0.198	1.34E-39	0	Scube3
1.53E-43	0.934356389	0.493	0.527	3.86E-39	0	mt-Nd3
5.68E-43	0.49183694	0.514	0.524	1.43E-38	0	Rock2
1.38E-42	0.360605296	0.15	0.11	3.48E-38	0	Kcnab1
4.37E-42	0.510293367	0.229	0.191	1.10E-37	0	Jph2
1.30E-40	0.479028338	0.42	0.399	3.29E-36	0	Hspa1a
1.76E-40	0.258664595	0.279	0.383	4.44E-36	0	Mprip
5.34E-40	0.305551885	0.211	0.3	1.35E-35	0	Azin1
5.89E-40	0.446641344	0.242	0.204	1.48E-35	0	Kcnmb1
1.72E-39	0.436829065	0.214	0.174	4.33E-35	0	Sparcl1
6.39E-39	0.504576861	0.487	0.506	1.61E-34	0	Lrrfip1
2.46E-38	0.487465226	0.237	0.201	6.21E-34	0	Rasl12
4.74E-38	0.255528609	0.207	0.288	1.20E-33	0	Clip1
1.25E-36	0.250375446	0.197	0.276	3.15E-32	0	Tsc22d2
4.04E-36	0.521897603	0.264	0.229	1.02E-31	0	Gucy1b1
5.81E-36	0.265229231	0.273	0.377	1.46E-31	0	Pdcl3
1.63E-35	0.285373732	0.169	0.237	4.12E-31	0	Lgalsl
2.21E-35	0.484891827	0.45	0.452	5.58E-31	0	Fermt2
2.53E-35	0.279056011	0.246	0.338	6.38E-31	0	Huwe1
3.88E-35	0.545516071	0.236	0.201	9.78E-31	0	Ptprz1
9.29E-35	0.255623362	0.302	0.409	2.34E-30	0	Glg1
2.45E-34	0.253633559	0.182	0.251	6.17E-30	0	Acadsb
3.79E-34	0.263782223	0.258	0.352	9.55E-30	0	Taok1
1.57E-33	0.48862146	0.368	0.344	3.96E-29	0	Pkp4
3.77E-33	0.276077465	0.138	0.2	9.51E-29	0	Galnt2
1.82E-32	0.493105777	0.224	0.193	4.58E-28	0	1190005I06Rik
3.65E-32	0.497393808	0.411	0.404	9.20E-28	0	Adamts1
7.21E-32	0.27018612	0.185	0.256	1.82E-27	0	Atl3
3.81E-31	0.611046368	0.322	0.323	9.60E-27	0	Ramp1
8.52E-31	0.292765296	0.145	0.205	2.15E-26	0	Ep400
1.86E-30	0.529943056	0.291	0.269	4.68E-26	0	Tinagl1
1.25E-29	0.278107641	0.174	0.239	3.16E-25	0	Srpk2
6.25E-29	0.498227293	0.294	0.267	1.58E-24	0	Mrvi1
9.71E-29	0.25482286	0.284	0.376	2.45E-24	0	Twsg1
2.38E-28	0.279269081	0.271	0.376	6.00E-24	0	Ilk
1.07E-27	0.292778794	0.213	0.287	2.70E-23	0	Ext1
2.62E-27	0.526241463	0.316	0.31	6.61E-23	0	Cbr2
3.06E-27	0.2812131	0.296	0.394	7.71E-23	0	Ash1l
1.25E-26	0.463977572	0.308	0.284	3.15E-22	0	Limch1
2.92E-26	0.299609729	0.312	0.427	7.37E-22	0	Rsu1
3.56E-26	0.420843279	0.147	0.118	8.97E-22	0	Slc22a1
6.34E-26	0.276237952	0.269	0.353	1.60E-21	0	Vasn
7.11E-26	0.253959606	0.178	0.238	1.79E-21	0	Tmem38b
8.88E-26	0.424490446	0.209	0.181	2.24E-21	0	Sgcg
1.30E-25	0.424340484	0.484	0.497	3.28E-21	0	Col4a1
1.89E-25	0.498044092	0.249	0.223	4.75E-21	0	Aoc3
2.28E-25	0.286630211	0.166	0.224	5.75E-21	0	Myo1d
3.53E-25	0.448206044	0.481	0.509	8.90E-21	0	Oxct1
4.46E-25	0.253880797	0.138	0.188	1.13E-20	0	Afap1
5.21E-24	0.27746317	0.213	0.279	1.31E-19	0	Pfkp
9.54E-24	0.324819549	0.154	0.126	2.41E-19	0	Perp
1.34E-23	0.260431134	0.305	0.395	3.38E-19	0	Dag1
1.98E-23	0.408567835	0.388	0.384	4.99E-19	0	Cav1
2.10E-23	0.393771568	0.418	0.415	5.29E-19	0	Fgl2
2.34E-23	0.497184767	0.32	0.305	5.90E-19	0	Hspa1b
3.45E-23	0.499962344	0.238	0.213	8.70E-19	0	Dsp
5.49E-23	0.610901006	0.402	0.418	1.39E-18	0	Nbeal1
8.33E-23	0.325006951	0.173	0.233	2.10E-18	0	Wwc2
2.07E-22	0.46241319	0.266	0.243	5.22E-18	0	Gucy1a1
2.15E-22	0.318177644	0.284	0.37	5.42E-18	0	Rras
4.38E-22	0.284439471	0.21	0.273	1.10E-17	0	Stk38l
4.64E-22	0.304484252	0.201	0.268	1.17E-17	0	Med13
3.73E-21	0.477436473	0.261	0.239	9.41E-17	0	Itih4
3.97E-21	0.312366841	0.182	0.241	1.00E-16	0	Atp13a3
4.32E-21	0.266255511	0.117	0.159	1.09E-16	0	Rasal2
4.64E-21	0.325673826	0.353	0.507	1.17E-16	0	Hcfc1r1
8.46E-21	0.3116279	0.606	0.683	2.13E-16	0	Dusp1
1.97E-20	0.482920589	0.508	0.56	4.96E-16	0	Tln1
3.21E-20	0.292961612	0.121	0.165	8.09E-16	0	Anxa11
3.35E-20	0.271051165	0.264	0.338	8.45E-16	0	Dusp3
5.65E-20	0.273598434	0.131	0.177	1.42E-15	0	Slc5a3
2.13E-19	0.392875648	0.12	0.096	5.37E-15	0	Xist
2.19E-19	0.268528946	0.154	0.202	5.53E-15	0	Nek9
2.78E-19	0.281089494	0.252	0.323	7.01E-15	0	Gata6
2.96E-19	0.253487224	0.114	0.154	7.46E-15	0	Fgfr2
1.10E-18	0.27109787	0.125	0.167	2.77E-14	0	Kansl1l
1.16E-18	0.288579324	0.326	0.421	2.92E-14	0	Sgk1
1.25E-18	0.254894944	0.158	0.205	3.14E-14	0	Slit3
1.55E-18	0.522417963	0.101	0.081	3.92E-14	0	Gm26632
1.73E-18	0.436124656	0.264	0.25	4.37E-14	0	Lims2
2.63E-18	0.306572717	0.193	0.25	6.64E-14	0	Itga5
8.57E-18	0.309793353	0.322	0.42	2.16E-13	0	Gls
1.20E-17	0.268422975	0.236	0.3	3.04E-13	0	Creb3l2
1.75E-17	0.39635799	0.512	0.547	4.42E-13	0	Macf1
1.79E-17	0.260895803	0.179	0.228	4.50E-13	0	Nacc2
3.12E-17	0.50337112	0.217	0.196	7.86E-13	0	Map3k7cl
4.53E-17	0.309626185	0.14	0.183	1.14E-12	0	Zcchc14
6.57E-17	0.313062975	0.389	0.506	1.66E-12	0	Picalm
9.70E-17	0.283286908	0.316	0.406	2.45E-12	0	Tnfrsf12a
2.88E-16	0.518865135	0.319	0.318	7.26E-12	0	Itpr1
9.73E-16	0.305538416	0.258	0.328	2.45E-11	0	Qsox1
1.97E-15	0.261952481	0.175	0.222	4.97E-11	0	Ehbp1l1
3.08E-15	0.533937635	0.342	0.348	7.77E-11	0	Cspg4
8.37E-15	0.316862389	0.222	0.281	2.11E-10	0	Igf1r
1.04E-14	0.271653745	0.192	0.243	2.62E-10	0	Mast4
1.54E-14	0.255499057	0.154	0.196	3.89E-10	0	Hk2
8.43E-14	0.31929154	0.415	0.533	2.13E-09	0	Brd2
8.62E-14	0.543196818	0.235	0.228	2.17E-09	0	Myocd
1.04E-13	0.53344265	0.402	0.429	2.63E-09	0	Zfhx3
1.12E-13	0.379011582	0.259	0.331	2.83E-09	0	Ubr5
1.19E-13	0.328622614	0.258	0.334	3.01E-09	0	Usp9x
1.25E-13	0.290215462	0.137	0.175	3.15E-09	0	Mgat4a
1.36E-13	0.271321268	0.194	0.242	3.43E-09	0	Kif1c
2.89E-13	0.35520598	0.216	0.199	7.28E-09	0	Pcp4l1
4.77E-13	0.329764569	0.164	0.207	1.20E-08	0	Arrdc3
7.10E-13	0.477279634	0.206	0.198	1.79E-08	0	Hspb6
7.39E-13	0.297537802	0.25	0.314	1.86E-08	0	Ift43
1.02E-12	0.352396956	0.503	0.544	2.58E-08	0	Nudt4
1.37E-12	0.313826258	0.146	0.128	3.45E-08	0	Rgs4
1.99E-12	0.264942402	0.157	0.196	5.03E-08	0	Rbfox2
2.10E-12	0.388285486	0.148	0.132	5.31E-08	0	Itga7
3.83E-12	0.292279778	0.16	0.203	9.67E-08	0	Irs2
4.22E-12	0.325325309	0.133	0.17	1.06E-07	0	Usp53
4.23E-12	0.361531443	0.503	0.562	1.07E-07	0	Pmepa1
5.40E-12	0.642204421	0.506	0.567	1.36E-07	0	Neat1
5.92E-12	0.255847501	0.152	0.189	1.49E-07	0	Ptprd
8.87E-12	0.323097979	0.236	0.301	2.24E-07	0	Ccdc107
9.98E-12	0.264124422	0.259	0.319	2.52E-07	0	Ehd2
1.15E-11	0.450098747	0.352	0.358	2.90E-07	0	Map3k20
1.33E-11	0.753512288	0.153	0.144	3.36E-07	0	Gm17056
1.47E-11	0.287434426	0.197	0.248	3.70E-07	0	Tent5a
1.50E-11	0.381577624	0.154	0.138	3.79E-07	0	Ldb3
1.55E-11	0.360111227	0.172	0.159	3.92E-07	0	Hspb7
1.62E-11	0.335388667	0.218	0.269	4.10E-07	0	Pja2
1.91E-11	0.289721201	0.178	0.219	4.81E-07	0	Zc2hc1a
1.16E-10	0.346849787	0.466	0.527	2.92E-06	0	Cryab
1.36E-10	0.320445312	0.192	0.236	3.42E-06	0	Pcgf5
1.59E-10	0.344409796	0.143	0.182	4.00E-06	0	Mir22hg
1.80E-10	0.443648348	0.372	0.385	4.54E-06	0	Fam129a
2.00E-10	0.260564309	0.391	0.486	5.04E-06	0	Rhob
2.12E-10	0.320525874	0.108	0.138	5.34E-06	0	Slc8a1
2.14E-10	0.350971172	0.165	0.207	5.40E-06	0	Amotl2
2.17E-10	0.291331401	0.211	0.257	5.48E-06	0	Kank2
2.21E-10	0.335439104	0.226	0.278	5.56E-06	0	Hipk3
2.78E-10	0.299689578	0.202	0.255	7.01E-06	0	Aopep
2.88E-10	0.313136992	0.251	0.306	7.26E-06	0	Bmpr1a
3.98E-10	0.294314016	0.114	0.144	1.00E-05	0	Rrm2b
6.80E-10	0.279726733	0.131	0.163	1.71E-05	0	Mical3
7.37E-10	0.26118033	0.14	0.172	1.86E-05	0	Cds2
9.80E-10	0.306980558	0.143	0.177	2.47E-05	0	Phtf2
1.34E-09	0.480463189	0.402	0.44	3.38E-05	0	Mustn1
1.36E-09	0.281134596	0.249	0.306	3.42E-05	0	Kctd10
1.40E-09	0.467821844	0.278	0.279	3.52E-05	0	Fbxo30
1.56E-09	0.309088158	0.229	0.28	3.94E-05	0	Xpr1
1.99E-09	0.361909407	0.235	0.288	5.03E-05	0	Cacna2d1
2.19E-09	0.257607877	0.111	0.137	5.52E-05	0	Bicd1
4.23E-09	0.357220645	0.227	0.279	0.000106678	0	Foxc1
4.25E-09	0.302926644	0.136	0.169	0.000107051	0	Sacs
4.90E-09	0.509698474	0.351	0.379	0.00012344	0	Cfl2
5.02E-09	0.306163057	0.169	0.206	0.000126628	0	Acsl1
7.41E-09	0.410840436	0.18	0.168	0.000186819	0	Npy1r
7.84E-09	0.435570654	0.137	0.126	0.000197558	0	Ryr2
8.10E-09	0.392398916	0.317	0.397	0.00020414	0	Nfat5
9.85E-09	0.415297296	0.428	0.465	0.000248216	0	Gadd45g
1.39E-08	0.278141528	0.306	0.305	0.000350781	0	Rbp4
1.59E-08	0.494863308	0.113	0.102	0.000402125	0	Phykpl
2.61E-08	0.288263521	0.129	0.158	0.00065715	0	Lama4
2.67E-08	0.402809907	0.214	0.265	0.000672423	0	Chka
3.41E-08	0.364690406	0.195	0.185	0.000859992	0	Lgr6
3.58E-08	0.303826879	0.162	0.196	0.00090233	0	Asap2
4.99E-08	0.375397007	0.185	0.174	0.001258822	0	Rbpms2
5.11E-08	0.452536003	0.238	0.233	0.00128818	0	Net1
6.02E-08	0.328546966	0.313	0.406	0.001517378	0	Msrb1
7.64E-08	0.265526556	0.202	0.241	0.001926365	0	Uchl1
1.01E-07	0.3123079	0.484	0.55	0.00253783	0	Lhfp
1.18E-07	0.465643202	0.279	0.28	0.002963401	0	Tmem47
1.49E-07	0.261505657	0.129	0.155	0.00375044	0	Osbpl3
1.56E-07	0.288931269	0.137	0.166	0.003939913	0	Hdac5
1.68E-07	0.332736716	0.173	0.209	0.004242835	0	Vgll3
1.93E-07	0.321536048	0.174	0.209	0.004855974	0	Ppp1r12c
2.21E-07	0.358786439	0.186	0.226	0.005562287	0	Syne2
2.29E-07	0.482322193	0.294	0.303	0.00577424	0	Kank1
2.66E-07	0.262860084	0.187	0.221	0.006708771	0	Foxp2
3.06E-07	0.338888033	0.151	0.183	0.007727255	0	Acot13
4.84E-07	0.316841535	0.188	0.224	0.012203684	0	Entpd1
7.00E-07	0.329071436	0.214	0.253	0.0176459	0	Gnai1
7.37E-07	0.31567765	0.267	0.32	0.018584005	0	Lbh
8.07E-07	0.402292827	0.134	0.125	0.020334108	0	Unc5c
8.82E-07	0.465301977	0.351	0.391	0.022227039	0	Pdlim7
1.01E-06	0.35054646	0.272	0.327	0.025512005	0	Sh3pxd2a
1.35E-06	0.321263384	0.12	0.147	0.034121077	0	Stimate
1.38E-06	0.366993163	0.202	0.196	0.034753018	0	Npr1
1.98E-06	0.377020865	0.182	0.22	0.049897662	0	Trio
2.86E-06	0.405402329	0.347	0.361	0.072095157	0	Nox4
3.18E-06	0.432562759	0.578	0.677	0.0801024	0	Slc38a2
4.14E-06	0.446163536	0.401	0.443	0.104279876	0	Lamb2
6.34E-06	0.357322886	0.135	0.126	0.159897411	0	Dtna
7.17E-06	0.361562243	0.224	0.267	0.18076067	0	Chd6
7.81E-06	0.268892927	0.127	0.117	0.196836863	0	Nkd1
8.00E-06	0.292674442	0.253	0.294	0.201812371	0	Rassf3
9.59E-06	0.415783679	0.328	0.341	0.241862199	0	Ttc28
1.25E-05	0.254832519	0.09	0.107	0.316266251	0	B3galt1
1.56E-05	0.378921573	0.279	0.333	0.393100615	0	Col4a5
1.86E-05	0.343642677	0.303	0.364	0.467892788	0	Zbtb38
2.28E-05	0.318755985	0.138	0.163	0.574844522	0	Olfr1033
3.54E-05	0.61884758	0.131	0.128	0.891661941	0	Lsmem1
3.69E-05	0.353198585	0.249	0.297	0.930570208	0	Auts2
4.46E-05	0.350559646	0.101	0.093	1	0	Gm48529
6.24E-05	0.447677085	0.242	0.245	1	0	Tspan2
6.54E-05	0.267761562	0.137	0.159	1	0	Serpini1
7.64E-05	0.341792797	0.262	0.309	1	0	Atp2b4
7.91E-05	0.341030507	0.321	0.383	1	0	Fat1
8.30E-05	0.302481366	0.133	0.156	1	0	Ttll7
8.45E-05	0.381180322	0.409	0.505	1	0	Hnrnph1
8.91E-05	0.375725235	0.106	0.127	1	0	Dleu2
0.000106589	0.336932883	0.16	0.187	1	0	Sorbs2
0.000203034	0.412591935	0.208	0.209	1	0	Plin4
0.000259573	0.299182508	0.12	0.14	1	0	Fam126b
0.000262998	0.492636443	0.309	0.334	1	0	Syne1
0.000291939	0.380899039	0.146	0.173	1	0	Prkg1
0.000433434	0.552202694	0.226	0.274	1	0	Ints6
0.000627561	0.456582599	0.173	0.174	1	0	Nav2
0.000727202	0.438743074	0.306	0.326	1	0	Hsph1
0.000910875	0.473769441	0.363	0.4	1	0	Pdlim5
0.000938244	0.391174629	0.281	0.292	1	0	Sorl1
0.000986888	0.38072273	0.366	0.395	1	0	Utrn
0.001817286	0.285507377	0.288	0.328	1	0	Abcc9
0.001912114	0.295439674	0.17	0.171	1	0	Smarcd3
0.002047629	0.273537685	0.166	0.192	1	0	Syn3
0.002215445	0.431755114	0.267	0.287	1	0	Gask1b
0.00227249	0.352252713	0.203	0.203	1	0	Stbd1
0.002317109	0.325468811	0.452	0.555	1	0	Kif5b
0.002377684	0.30390362	0.194	0.221	1	0	Hspa2
0.002410751	0.297979085	0.13	0.149	1	0	Kcnma1
0.002449108	0.40865838	0.191	0.191	1	0	Pgm5
0.002453528	0.302346881	0.485	0.555	1	0	Fosb
0.002654522	0.267445545	0.13	0.148	1	0	Sgcd
0.002655712	0.361894356	0.303	0.353	1	0	Asph
0.002666622	0.302168397	0.228	0.268	1	0	Hspb2
0.002759761	0.387673132	0.192	0.221	1	0	Wtip
0.002802952	0.278937798	0.119	0.136	1	0	Kif13a
0.003516995	0.341915063	0.245	0.259	1	0	Ndrg2
0.003594421	0.294109486	0.098	0.112	1	0	Peg3
0.003595111	0.311247045	0.117	0.113	1	0	Itga3
0.003852894	0.335586532	0.314	0.366	1	0	Dpysl3
0.003971429	0.38477629	0.158	0.157	1	0	Filip1
0.005148151	0.309366663	0.221	0.225	1	0	Atp1a2
0.005154421	0.344584408	0.23	0.263	1	0	Tes
0.005305124	0.339291039	0.277	0.32	1	0	Svil
0.006142572	0.422448875	0.297	0.315	1	0	Mical2
0.006828858	0.421672694	0.236	0.243	1	0	Fbxo32
0.008477496	0.265571964	0.125	0.141	1	0	Plekhg3
0.008952898	0.272220227	0.149	0.166	1	0	Pdgfd
0.009325726	0.3247393	0.103	0.117	1	0	Prkab2
0.00933663	0.373040189	0.22	0.254	1	0	Pde4dip
0	1.348087588	1	0.893	0	1	Acta2
0	1.329171978	0.999	0.701	0	1	Myh11
0	1.285579516	1	0.828	0	1	Tagln
0	1.256304624	0.997	0.741	0	1	Cald1
0	1.203151645	0.976	0.487	0	1	Cnn1
0	1.187717675	0.992	0.71	0	1	Dstn
0	1.184033573	0.995	0.744	0	1	Csrp2
0	1.173951296	0.988	0.662	0	1	Tpm1
0	1.13537483	0.998	0.669	0	1	Myl9
0	1.117388071	0.987	0.578	0	1	Lpp
0	1.109888714	0.958	0.437	0	1	Npnt
0	1.105841057	0.868	0.348	0	1	Lmcd1
0	1.081565358	0.968	0.507	0	1	Fblim1
0	1.065282631	0.992	0.719	0	1	Flna
0	1.057201225	0.927	0.372	0	1	Lmod1
0	1.056753569	0.977	0.584	0	1	Actn1
0	1.047090448	0.997	0.731	0	1	Tpm2
0	1.046088887	0.931	0.363	0	1	Synpo2
0	1.04202415	0.983	0.675	0	1	Hspb1
0	1.039379123	0.953	0.498	0	1	Filip1l
0	1.024192468	0.878	0.309	0	1	Sost
0	1.016550664	0.978	0.53	0	1	Mylk
0	1.011316631	0.845	0.249	0	1	Sh3bgr
0	1.004023119	0.711	0.398	0	1	Rgs5
0	0.988979426	0.783	0.207	0	1	Mylk4
0	0.98082095	0.956	0.477	0	1	Map1b
0	0.976495773	0.961	0.531	0	1	Ppp1r12a
0	0.961242821	0.843	0.284	0	1	Pkp4
0	0.958989148	0.812	0.351	0	1	Hspa1a
0	0.956279974	0.991	0.596	0	1	Itga8
0	0.95410664	0.974	0.715	0	1	Hsp90aa1
0	0.951733942	0.833	0.274	0	1	Ccdc3
0	0.941904787	0.964	0.51	0	1	Tns1
0	0.940531442	0.902	0.347	0	1	Enah
0	0.930352454	0.92	0.444	0	1	Oxct1
0	0.927070219	1	0.973	0	1	Myl6
0	0.922092803	0.867	0.314	0	1	Nexn
0	0.911600663	0.933	0.454	0	1	Pbxip1
0	0.911435943	0.971	0.598	0	1	Rock1
0	0.902622333	0.846	0.281	0	1	Plcb4
0	0.895271401	0.811	0.273	0	1	Ttc28
0	0.881609265	0.661	0.151	0	1	Ptprz1
0	0.88015508	0.952	0.508	0	1	Csrp1
0	0.868384709	0.78	0.258	0	1	Hsph1
0	0.867789898	0.89	0.357	0	1	Myh10
0	0.863904225	0.854	0.29	0	1	Itga9
0	0.862114532	0.958	0.496	0	1	Rbpms
0	0.860231055	0.945	0.496	0	1	Ogn
0	0.858481574	0.763	0.227	0	1	Limch1
0	0.858233706	0.871	0.323	0	1	Susd5
0	0.856666791	0.897	0.339	0	1	Ppp1r14a
0	0.854724418	0.746	0.367	0	1	Atf3
0	0.848893676	0.859	0.338	0	1	Ccn3
0	0.845393786	0.68	0.168	0	1	E030013I19Rik
0	0.836891115	0.926	0.402	0	1	Dmd
0	0.835279458	0.794	0.22	0	1	Myom1
0	0.826165065	0.914	0.445	0	1	Lrrfip1
0	0.825962019	0.898	0.391	0	1	Fermt2
0	0.823348226	0.942	0.463	0	1	Col18a1
0	0.821347692	0.822	0.346	0	1	Ccn1
0	0.816015583	0.859	0.293	0	1	Ppp1r12b
0	0.815966289	0.716	0.187	0	1	Gucy1a1
0	0.815356136	0.823	0.256	0	1	Pdlim3
0	0.815105243	0.916	0.388	0	1	Slmap
0	0.796956576	0.682	0.259	0	1	Hspa1b
0	0.795218432	0.958	0.515	0	1	Pcdh7
0	0.793600388	0.889	0.372	0	1	Ncam1
0	0.782825616	0.583	0.117	0	1	Npy1r
0	0.782325699	0.926	0.485	0	1	Actn4
0	0.780486159	0.845	0.384	0	1	Zyx
0	0.779623869	0.442	0.084	0	1	Slc22a1
0	0.776331751	1	0.95	0	1	Vim
0	0.773595013	0.874	0.34	0	1	Samd4
0	0.77167318	0.719	0.165	0	1	Myocd
0	0.76890775	0.909	0.401	0	1	Smtn
0	0.766608062	0.846	0.321	0	1	Rcan2
0	0.765770501	0.68	0.196	0	1	Tes
0	0.765158981	0.633	0.146	0	1	Pcp4l1
0	0.762339189	0.867	0.361	0	1	Dnajb4
0	0.756324294	0.834	0.32	0	1	Fam129a
0	0.752883543	0.671	0.176	0	1	Net1
0	0.752062789	0.784	0.225	0	1	Adcy5
0	0.750933784	0.684	0.196	0	1	Lims2
0	0.748656388	0.943	0.516	0	1	Fhl1
0	0.740914214	0.701	0.177	0	1	Gucy1b1
0	0.734377479	0.807	0.407	0	1	Gadd45g
0	0.729191284	0.942	0.756	0	1	Fos
0	0.725418164	0.88	0.419	0	1	Bnip2
0	0.72265667	0.806	0.296	0	1	Nox4
0	0.720781098	0.78	0.261	0	1	Ramp1
0	0.715660077	0.936	0.48	0	1	Cped1
0	0.714595757	0.922	0.485	0	1	Postn
0	0.712651362	0.63	0.145	0	1	Map3k7cl
0	0.711320076	0.976	0.637	0	1	Sh3bgrl
0	0.709805207	0.68	0.212	0	1	Mtus2
0	0.70754312	0.944	0.515	0	1	Ptgis
0	0.706227875	0.817	0.294	0	1	Map3k20
0	0.702207281	0.446	0.15	0	1	Sparcl1
0	0.701127768	0.807	0.505	0	1	Gadd45b
0	0.695501023	0.746	0.212	0	1	Mrvi1
0	0.693518973	0.796	0.354	0	1	Adamts1
0	0.692923979	0.792	0.335	0	1	Serpine1
0	0.69135942	0.985	0.73	0	1	Itgb1
0	0.682843011	0.959	0.54	0	1	Pls3
0	0.677156499	0.638	0.229	0	1	Hbegf
0	0.675866282	0.962	0.578	0	1	Dst
0	0.674807033	0.907	0.433	0	1	Ltbp1
0	0.673512015	0.733	0.215	0	1	Mcam
0	0.673476916	0.519	0.167	0	1	Actg2
0	0.673389837	0.754	0.239	0	1	Dmpk
0	0.671842634	0.987	0.853	0	1	Hspa8
0	0.671267172	0.695	0.182	0	1	Efhd1
0	0.668976571	0.921	0.466	0	1	Cavin1
0	0.667146222	0.804	0.322	0	1	Pdlim7
0	0.664671171	0.663	0.166	0	1	Thsd4
0	0.663574418	0.896	0.394	0	1	Vcl
0	0.659527798	0.675	0.216	0	1	Bcam
0	0.65840312	0.806	0.326	0	1	Pdlim1
0	0.651014363	0.598	0.169	0	1	Dsp
0	0.65065396	0.622	0.16	0	1	Kcnmb1
0	0.648883505	0.684	0.188	0	1	St5
0	0.642045309	0.964	0.642	0	1	Aplp2
0	0.639839713	0.909	0.469	0	1	Rock2
0	0.638842375	0.83	0.326	0	1	Cav1
0	0.638532732	0.731	0.26	0	1	Gm13889
0	0.635959193	0.967	0.771	0	1	Ubc
0	0.635673721	0.738	0.225	0	1	Msrb3
0	0.630472506	0.715	0.22	0	1	Fbxo30
0	0.627305593	0.501	0.09	0	1	Stimate
0	0.627228759	0.596	0.248	0	1	Dnajb1
0	0.625879937	0.708	0.225	0	1	Rassf3
0	0.624111055	0.546	0.115	0	1	Rgs7bp
0	0.623585051	0.721	0.256	0	1	Tgfb1i1
0	0.622587694	0.928	0.487	0	1	Atp2a2
0	0.622473746	0.656	0.178	0	1	Tacc2
0	0.619587456	0.91	0.496	0	1	Tln1
0	0.618435232	0.746	0.251	0	1	Mical2
0	0.610949545	0.922	0.617	0	1	Actg1
0	0.610635919	0.66	0.173	0	1	Aoc3
0	0.608522222	0.607	0.136	0	1	Pgm5
0	0.605435773	0.88	0.469	0	1	Fmo2
0	0.604941102	0.592	0.159	0	1	2900026A02Rik
0	0.601159794	0.728	0.293	0	1	Rras
0	0.600153249	0.728	0.243	0	1	Kank1
0	0.595230937	0.975	0.635	0	1	Cpe
0	0.595021834	0.671	0.187	0	1	Tspan2
0	0.594510507	0.776	0.319	0	1	Tgm2
0	0.594448922	0.99	0.843	0	1	Hsp90ab1
0	0.594103519	0.691	0.22	0	1	Tinagl1
0	0.593665138	0.616	0.154	0	1	Scube3
0	0.593635429	0.727	0.22	0	1	Tmem47
0	0.592152564	0.715	0.25	0	1	Rbp4
0	0.592146348	0.711	0.249	0	1	Marveld1
0	0.587331916	0.98	0.704	0	1	Zbtb20
0	0.586975117	0.564	0.153	0	1	1190005I06Rik
0	0.583228282	0.766	0.295	0	1	Dpysl3
0	0.582231163	0.57	0.137	0	1	Lgr6
0	0.581151496	0.609	0.158	0	1	Rasl12
0	0.580985628	0.545	0.155	0	1	Fbxl22
0	0.580699213	0.635	0.189	0	1	Gnai1
0	0.580131195	0.658	0.189	0	1	Adgrl2
0	0.578567489	0.607	0.208	0	1	Fibin
0	0.577552806	0.677	0.222	0	1	Endod1
0	0.577533114	0.532	0.101	0	1	Anxa11
0	0.576362087	0.527	0.107	0	1	Filip1
0	0.575653998	0.898	0.543	0	1	Dnaja1
0	0.574900766	0.813	0.456	0	1	Brd2
0	0.572149174	0.819	0.383	0	1	Arid5b
0	0.569642758	0.604	0.183	0	1	Tent5a
0	0.567342747	0.897	0.545	0	1	Jun
0	0.566651106	0.593	0.157	0	1	Map1a
0	0.566214157	0.872	0.487	0	1	Btg2
0	0.565002125	0.551	0.141	0	1	Sgcg
0	0.563262924	0.43	0.074	0	1	Xirp1
0	0.562314866	0.812	0.333	0	1	Pdlim5
0	0.561446391	0.567	0.143	0	1	Dact3
0	0.561141213	0.33	0.059	0	1	Slc22a3
0	0.559298339	0.957	0.593	0	1	Nedd4
0	0.558599517	0.194	0.048	0	1	7-Sep
0	0.557898138	0.557	0.126	0	1	Rbpms2
0	0.557874179	0.893	0.458	0	1	Cryab
0	0.557510247	0.559	0.213	0	1	Palld
0	0.556217345	0.42	0.095	0	1	Rgs4
0	0.553448804	0.722	0.318	0	1	Id1
0	0.549357471	0.813	0.33	0	1	Utrn
0	0.547374858	0.833	0.366	0	1	Zfhx3
0	0.54724139	0.639	0.158	0	1	Tle5
0	0.546953787	0.722	0.222	0	1	Gask1b
0	0.545600736	0.558	0.156	0	1	Stbd1
0	0.539390037	0.981	0.717	0	1	Mbnl1
0	0.539254022	0.522	0.122	0	1	Fam13c
0	0.537222003	0.384	0.094	0	1	Fmo3
0	0.53706746	0.699	0.275	0	1	Cdh13
0	0.536315777	0.53	0.131	0	1	Vldlr
0	0.53566707	0.762	0.29	0	1	Zbtb38
0	0.534660655	0.962	0.621	0	1	Clic4
0	0.532210594	0.448	0.086	0	1	Cdkl5
0	0.531124585	0.75	0.26	0	1	Itpr1
0	0.527474916	0.745	0.27	0	1	Syne1
0	0.526968948	0.622	0.19	0	1	Fbxo32
0	0.526392872	0.901	0.542	0	1	Morf4l1
0	0.526198772	0.803	0.322	0	1	Arhgef12
0	0.524049088	0.633	0.201	0	1	Itga1
0	0.523518013	0.836	0.359	0	1	Fgl2
0	0.521778729	0.915	0.626	0	1	Dusp1
0	0.518271938	0.564	0.164	0	1	Foxp2
0	0.516799804	0.662	0.246	0	1	Ift43
0	0.514949645	0.727	0.268	0	1	Crim1
0	0.514734567	0.517	0.147	0	1	Rasl11b
0	0.514200059	0.764	0.315	0	1	Dag1
0	0.513533538	0.657	0.183	0	1	Aopep
0	0.512458531	0.603	0.185	0	1	Rnd3
0	0.510464004	0.896	0.497	0	1	Pmepa1
0	0.507799507	0.908	0.568	0	1	Ccn2
0	0.50552083	0.488	0.109	0	1	Pkdcc
0	0.503842445	0.507	0.112	0	1	Sacs
0	0.502763553	0.823	0.383	0	1	Mef2c
0	0.502655761	0.769	0.317	0	1	Cfl2
0	0.501499971	0.933	0.496	0	1	Ppp1cb
0	0.499986249	0.864	0.478	0	1	Cyb5r3
0	0.499780758	0.833	0.337	0	1	Pde3a
0	0.495906949	0.82	0.414	0	1	Hcfc1r1
0	0.495350554	0.47	0.113	0	1	Olfr1033
0	0.495093007	0.697	0.234	0	1	Sorl1
0	0.49451488	0.664	0.232	0	1	Auts2
0	0.493018216	0.692	0.242	0	1	Atp2b4
0	0.492541462	0.592	0.196	0	1	2310022B05Rik
0	0.492491191	0.481	0.098	0	1	Ldb3
0	0.492160833	0.754	0.385	0	1	Mustn1
0	0.491788567	0.567	0.202	0	1	Bag3
0	0.487255161	0.629	0.194	0	1	Hip1
0	0.484281448	0.56	0.166	0	1	Wtip
0	0.483593395	0.9	0.483	0	1	Nudt4
0	0.481876426	0.624	0.193	0	1	Pde4dip
0	0.480578652	0.894	0.44	0	1	Col4a1
0	0.479199384	0.626	0.204	0	1	Chd6
0	0.478922288	0.563	0.21	0	1	Rrad
0	0.478511869	1	0.997	0	1	Tmsb4x
0	0.47796155	0.564	0.154	0	1	Jph2
0	0.477500059	0.81	0.384	0	1	4930523C07Rik
0	0.477457015	0.989	0.852	0	1	Ppia
0	0.477206456	0.682	0.241	0	1	Tbl1x
0	0.476168295	0.592	0.163	0	1	Entpd1
0	0.475873478	0.88	0.477	0	1	Kif5b
0	0.475484159	0.68	0.258	0	1	Svil
0	0.475296895	0.54	0.149	0	1	Acsl1
0	0.474976814	0.89	0.488	0	1	Csde1
0	0.47426349	0.423	0.094	0	1	Dusp8
0	0.473472158	0.548	0.151	0	1	Ntrk3
0	0.472947064	0.887	0.516	0	1	Klf6
0	0.472722142	0.589	0.198	0	1	Spint2
0	0.472704974	0.961	0.708	0	1	Dynll1
0	0.471805377	0.523	0.117	0	1	Prkg1
0	0.470368338	0.807	0.341	0	1	Esyt2
0	0.46864605	0.762	0.29	0	1	Cspg4
0	0.466815013	0.671	0.265	0	1	Thra
0	0.466574517	0.924	0.559	0	1	Slc25a4
0	0.462408729	0.956	0.73	0	1	Serf2
0	0.462137606	0.827	0.358	0	1	Nbeal1
0	0.461365844	0.681	0.204	0	1	Mpc1
0	0.458607181	0.697	0.264	0	1	Ecm2
0	0.458128756	0.559	0.166	0	1	Hspa2
0	0.457196719	1	0.988	0	1	Actb
0	0.455120039	0.658	0.257	0	1	Lbh
0	0.453956171	0.611	0.232	0	1	Tgfb2
0	0.451545441	0.432	0.088	0	1	Dtna
0	0.451368563	0.289	0.058	0	1	Art3
0	0.451230103	0.56	0.179	0	1	Atp1a2
0	0.447574222	0.574	0.181	0	1	Kif1c
0	0.446694034	0.454	0.102	0	1	Kcnma1
0	0.446503273	0.394	0.085	0	1	Kcnab1
0	0.443915892	0.715	0.335	0	1	Tnfrsf12a
0	0.439225441	0.603	0.195	0	1	Kank2
0	0.436795451	0.551	0.133	0	1	Galnt2
0	0.436316936	0.9	0.488	0	1	Macf1
0	0.43430302	0.665	0.239	0	1	Bmpr1a
0	0.433676438	0.62	0.205	0	1	Pja2
0	0.433485143	0.533	0.163	0	1	Zc2hc1a
0	0.432588752	0.696	0.3	0	1	Pdcl3
0	0.431809389	0.664	0.283	0	1	Anxa6
0	0.429521572	0.763	0.326	0	1	Glg1
0	0.428747254	0.779	0.33	0	1	Lnpep
0	0.428006718	0.687	0.261	0	1	Cbr2
0	0.426895145	0.624	0.201	0	1	Pde5a
0	0.426714737	0.647	0.233	0	1	Creb3l2
0	0.425942082	0.61	0.214	0	1	Wfdc1
0	0.425807769	0.628	0.216	0	1	Xpr1
0	0.423872404	0.463	0.145	0	1	Fstl3
0	0.423392881	0.414	0.088	0	1	Prdm16
0	0.421732132	0.629	0.218	0	1	Cap1
0	0.420318087	0.478	0.163	0	1	Hspb6
0	0.420198246	0.805	0.38	0	1	Nfix
0	0.419803536	0.562	0.216	0	1	Hspb2
0	0.419663563	0.388	0.082	0	1	Fgf1
0	0.419169477	0.688	0.26	0	1	Sh3pxd2a
0	0.417755214	0.598	0.24	0	1	Ccdc107
0	0.417620149	0.48	0.125	0	1	Otud1
0	0.417514768	0.905	0.481	0	1	Lhfp
0	0.41699651	0.518	0.155	0	1	Npr1
0	0.415986244	0.494	0.136	0	1	Inpp5a
0	0.414983369	0.817	0.41	0	1	Rhob
0	0.414010689	0.613	0.164	0	1	Cct6a
0	0.413505683	0.58	0.211	0	1	Ndrg2
0	0.413061997	0.432	0.088	0	1	Ryr2
0	0.41289792	0.813	0.422	0	1	Atp5l
0	0.412660421	0.652	0.256	0	1	Gata6
0	0.411301996	0.442	0.11	0	1	Mark1
0	0.41076231	0.576	0.184	0	1	Acadsb
0	0.410220186	0.497	0.153	0	1	Tcap
0	0.409898575	0.312	0.056	0	1	Cdh6
0	0.40920855	0.625	0.215	0	1	Igf1r
0	0.407799713	0.796	0.424	0	1	Ccnd2
0	0.40737099	0.58	0.212	0	1	Acadm
0	0.406455411	0.544	0.163	0	1	Plin4
0	0.406385024	0.248	0.047	0	1	Abra
0	0.40632686	0.553	0.155	0	1	Sema5a
0	0.405662588	0.596	0.221	0	1	Arl4a
0	0.404695203	0.435	0.111	0	1	Ttll7
0	0.404636167	0.807	0.391	0	1	Gstm1
0	0.403445681	0.433	0.11	0	1	Gabra3
0	0.402542406	0.727	0.287	0	1	Asph
0	0.402160965	0.382	0.078	0	1	Htr1b
0	0.402037026	0.615	0.218	0	1	Clip1
0	0.40167696	0.817	0.379	0	1	Lamb2
0	0.401301306	0.532	0.171	0	1	Nacc2
0	0.400221482	0.367	0.083	0	1	Wnt16
0	0.399975252	0.569	0.209	0	1	Coro1c
0	0.399860478	0.392	0.09	0	1	Gjc1
0	0.399741444	0.423	0.111	0	1	Osbpl3
0	0.399250732	0.56	0.172	0	1	Flnc
0	0.397950204	0.744	0.321	0	1	Wwp2
0	0.397736679	0.569	0.17	0	1	Lgalsl
0	0.397452872	0.341	0.054	0	1	Akap6
0	0.397407442	0.777	0.36	0	1	Ltbp4
0	0.396101302	0.771	0.369	0	1	Cnn3
0	0.396007925	0.503	0.154	0	1	Arhgef17
0	0.395401571	0.516	0.159	0	1	Prkar2a
0	0.395158296	0.445	0.119	0	1	Pawr
0	0.393980775	0.474	0.123	0	1	Mgat4a
0	0.393690382	0.879	0.485	0	1	Oat
0	0.393490812	0.379	0.1	0	1	Tbx18
0	0.39218718	0.681	0.274	0	1	Pbx1
0	0.39160372	0.426	0.136	0	1	Smarcd3
0	0.389222102	0.428	0.114	0	1	Suclg2
0	0.389125244	0.604	0.185	0	1	Atl3
0	0.38868115	0.565	0.181	0	1	Sspn
0	0.388625412	0.701	0.308	0	1	Hspd1
0	0.385562994	0.652	0.19	0	1	Micos10
0	0.385274381	0.28	0.055	0	1	Gm34455
0	0.385003167	0.466	0.118	0	1	Fyco1
0	0.384808123	0.385	0.1	0	1	Perp
0	0.38462758	0.527	0.208	0	1	Itih4
0	0.384325953	0.497	0.13	0	1	Nav2
0	0.3841308	0.615	0.236	0	1	Ttc3
0	0.38325138	0.472	0.124	0	1	Atp8b1
0	0.383222284	0.472	0.145	0	1	Crtc3
0	0.382355582	0.538	0.17	0	1	Phldb2
0	0.38231571	0.485	0.146	0	1	Asap2
0	0.380906246	0.441	0.144	0	1	Sorbs2
0	0.38083797	0.803	0.362	0	1	Col4a2
0	0.380588305	0.661	0.27	0	1	Dusp3
0	0.377087638	0.421	0.117	0	1	Trabd2b
0	0.376277622	0.696	0.279	0	1	Vasn
0	0.375848244	0.519	0.147	0	1	Slit3
0	0.374790325	0.862	0.449	0	1	Klf9
0	0.37471875	0.407	0.09	0	1	Unc5c
0	0.373255152	0.544	0.181	0	1	Mgll
0	0.373049955	0.711	0.334	0	1	Msrb1
0	0.372911098	0.98	0.714	0	1	Pam
0	0.371729229	0.677	0.276	0	1	Golim4
0	0.371068417	0.742	0.262	0	1	Sumo2
0	0.370726208	0.336	0.068	0	1	Rhobtb1
0	0.370713951	0.431	0.119	0	1	Mtus1
0	0.370265661	0.597	0.218	0	1	Zfr
0	0.370115582	0.502	0.158	0	1	Nes
0	0.370104128	0.681	0.295	0	1	Pbrm1
0	0.369059039	0.841	0.461	0	1	Ywhaz
0	0.368240817	0.432	0.087	0	1	Ciao2b
0	0.367930008	0.94	0.631	0	1	Eif4g2
0	0.367723346	0.285	0.047	0	1	Tub
0	0.366377872	0.296	0.05	0	1	Lancl3
0	0.365718115	0.388	0.085	0	1	Anln
0	0.365646485	0.918	0.539	0	1	Rbp1
0	0.365483226	0.704	0.325	0	1	Wdr1
0	0.36315778	0.894	0.485	0	1	Nfib
0	0.363027245	0.602	0.225	0	1	Chpt1
0	0.362776348	0.245	0.052	0	1	Ccdc42
0	0.362675326	0.505	0.193	0	1	Uchl1
0	0.361095987	0.816	0.445	0	1	Rexo2
0	0.360350295	0.288	0.066	0	1	Optc
0	0.359928274	0.439	0.137	0	1	Camk2g
0	0.359861453	0.493	0.183	0	1	Hacd1
0	0.359751163	0.38	0.086	0	1	Peli2
0	0.35938063	0.585	0.203	0	1	Pcmtd1
0	0.357541761	0.671	0.295	0	1	Golgb1
0	0.357218692	0.336	0.068	0	1	Chmp4c
0	0.356993115	0.359	0.074	0	1	Cap2
0	0.356548665	0.445	0.123	0	1	Pdgfd
0	0.355973654	0.617	0.215	0	1	Hipk3
0	0.354703561	0.536	0.188	0	1	Gnb4
0	0.354395218	0.591	0.249	0	1	B230219D22Rik
0	0.354183905	0.324	0.059	0	1	Ncald
0	0.35368729	0.368	0.066	0	1	Schip1
0	0.353536542	0.394	0.103	0	1	Mfhas1
0	0.352466242	0.806	0.325	0	1	mt-Nd4l
0	0.351973789	0.813	0.385	0	1	Hspg2
0	0.351432361	0.484	0.138	0	1	Ptprd
0	0.351239813	0.377	0.077	0	1	Tax1bp3
0	0.350884664	0.51	0.187	0	1	Stip1
0	0.350853197	0.478	0.142	0	1	Epn2
0	0.350730299	0.558	0.214	0	1	Ogdh
0	0.350482794	0.617	0.252	0	1	Dynlt3
0	0.349989545	0.34	0.08	0	1	Heyl
0	0.349478782	0.647	0.236	0	1	Ddr2
0	0.346860779	0.444	0.114	0	1	Mical3
0	0.346258135	0.332	0.077	0	1	Slc25a23
0	0.345301377	0.201	0.032	0	1	Bex4
0	0.344980282	0.627	0.258	0	1	Ehd2
0	0.344223816	0.485	0.155	0	1	Fzd2
0	0.343302908	0.644	0.27	0	1	Rhoj
0	0.342316988	0.31	0.065	0	1	Parm1
0	0.341149491	0.563	0.2	0	1	Vezf1
0	0.340857882	0.49	0.151	0	1	Irs2
0	0.340470307	0.419	0.114	0	1	Lama4
0	0.340396886	0.664	0.305	0	1	Cdc42ep3
0	0.340278243	0.654	0.226	0	1	Atp5g2
0	0.339191556	0.539	0.22	0	1	Emc8
0	0.338023961	0.575	0.201	0	1	Arhgap5
0	0.337931476	0.547	0.18	0	1	Pcgf5
0	0.337808718	0.737	0.337	0	1	Ctnna1
0	0.337782856	0.632	0.283	0	1	Mfap4
0	0.337131492	0.489	0.156	0	1	Speg
0	0.336992885	0.542	0.175	0	1	Fry
0	0.336753978	0.527	0.166	0	1	Tmx4
0	0.336376962	0.379	0.101	0	1	Fam126b
0	0.335699123	0.602	0.247	0	1	Kctd10
0	0.33494957	0.771	0.38	0	1	Mbnl2
0	0.334685196	0.641	0.274	0	1	Ktn1
0	0.334148018	0.71	0.32	0	1	Errfi1
0	0.333560545	0.758	0.384	0	1	Ywhaq
0	0.333359938	0.393	0.096	0	1	Kif13a
0	0.332701182	0.742	0.314	0	1	Fat1
0	0.331787724	0.609	0.225	0	1	Rbms3
0	0.330199695	0.544	0.193	0	1	Pacsin2
0	0.32940207	0.395	0.111	0	1	Me1
0	0.329355035	0.733	0.348	0	1	Rsu1
0	0.328479418	0.509	0.172	0	1	Neo1
0	0.328137014	0.528	0.171	0	1	Sun2
0	0.327311499	0.561	0.242	0	1	Ndufs5
0	0.326441634	0.467	0.124	0	1	Sema3d
0	0.3262267	0.861	0.483	0	1	Ddx3x
0	0.326171582	0.647	0.282	0	1	Gem
0	0.324649978	0.849	0.427	0	1	Nme2
0	0.324091726	0.381	0.095	0	1	Bicd1
0	0.323303275	0.373	0.105	0	1	Plekhg3
0	0.322962023	0.413	0.128	0	1	Rab5b
0	0.32123757	0.602	0.218	0	1	Foxc1
0	0.320446777	0.614	0.251	0	1	Rnf11
0	0.320423469	0.419	0.128	0	1	Cds2
0	0.32001572	0.607	0.228	0	1	Cacna2d1
0	0.319958353	0.424	0.114	0	1	Kat6b
0	0.319708933	0.824	0.402	0	1	Nfia
0	0.319042427	0.799	0.416	0	1	Aldh2
0	0.318669039	0.885	0.497	0	1	Mfge8
0	0.318466784	0.336	0.071	0	1	B3galt1
0	0.317761249	0.343	0.09	0	1	Nkd1
0	0.317137238	0.432	0.133	0	1	Cdr2
0	0.317042771	0.562	0.225	0	1	Myo1c
0	0.316623291	0.347	0.091	0	1	Spats2l
0	0.316099532	0.459	0.16	0	1	Arhgef25
0	0.31601465	0.53	0.207	0	1	Ldhb
0	0.31519428	0.434	0.108	0	1	Zbtb16
0	0.314904562	0.521	0.174	0	1	Pcm1
0	0.314453814	0.536	0.211	0	1	Uba2
0	0.313472902	0.491	0.159	0	1	Mtss1
0	0.313219182	0.38	0.092	0	1	Dbndd2
0	0.312278435	0.652	0.284	0	1	Prss23
0	0.312033284	0.638	0.267	0	1	Pura
0	0.312032585	0.41	0.116	0	1	Zfp704
0	0.311404436	0.382	0.097	0	1	Thrb
0	0.311265805	0.388	0.13	0	1	Anapc7
0	0.310830217	0.556	0.155	0	1	Pgam1
0	0.309795673	0.473	0.164	0	1	Akr1b3
0	0.309407633	0.542	0.175	0	1	Fryl
0	0.309149469	0.544	0.186	0	1	Mast4
0	0.309147326	0.49	0.184	0	1	Tmem38b
0	0.308804745	0.491	0.177	0	1	Osr1
0	0.307491848	0.498	0.194	0	1	Hspb8
0	0.307168525	0.402	0.119	0	1	Serpini1
0	0.306947573	0.461	0.135	0	1	Afap1
0	0.3068689	0.409	0.135	0	1	Eif4ebp2
0	0.306281071	0.825	0.453	0	1	Nap1l1
0	0.305929677	0.734	0.316	0	1	Ash1l
0	0.304561888	0.406	0.156	0	1	Rasl11a
0	0.304081237	0.688	0.268	0	1	Col4a5
0	0.302479822	0.212	0.03	0	1	Btc
0	0.302435336	0.594	0.212	0	1	Btbd7
0	0.301977652	0.572	0.214	0	1	Prrc2b
0	0.301942881	0.591	0.212	0	1	Strn3
0	0.301850581	0.604	0.179	0	1	Rnasek
0	0.301574212	0.389	0.117	0	1	Unc45a
0	0.300196731	0.342	0.1	0	1	Vwc2
0	0.299829625	0.281	0.057	0	1	Slc24a3
0	0.299747206	0.887	0.45	0	1	Rarres2
0	0.299490241	0.442	0.156	0	1	Ak3
0	0.298779763	0.312	0.081	0	1	Peg3
0	0.298281618	0.734	0.313	0	1	Pi15
0	0.298245523	0.527	0.219	0	1	Aco2
0	0.297739125	0.463	0.159	0	1	Tns2
0	0.297576275	0.772	0.435	0	1	Id2
0	0.297509465	0.688	0.311	0	1	Ski
0	0.297464876	0.659	0.287	0	1	Gng12
0	0.297054635	0.489	0.16	0	1	Ppp1r12c
0	0.296710164	0.485	0.156	0	1	Amotl2
0	0.296635513	0.503	0.167	0	1	Dlc1
0	0.296420826	0.27	0.061	0	1	Gpsm2
0	0.296097802	0.522	0.183	0	1	Fyttd1
0	0.295418489	0.435	0.136	0	1	Paf1
0	0.294950821	0.54	0.211	0	1	Chka
0	0.294498763	0.467	0.153	0	1	Tnrc18
0	0.294339705	0.462	0.168	0	1	Rab12
0	0.293836475	0.467	0.158	0	1	Tcf7l2
0	0.293709435	0.147	0.018	0	1	Slc22a2
0	0.293602859	0.616	0.248	0	1	Map4
0	0.293360988	0.521	0.173	0	1	Syne2
0	0.292141331	0.351	0.09	0	1	Phf2
0	0.292100783	0.541	0.191	0	1	Ppp2r5a
0	0.291603239	0.333	0.076	0	1	Yae1d1
0	0.291376561	0.825	0.425	0	1	Ptges3
0	0.29119219	0.555	0.206	0	1	Cbx5
0	0.290420756	0.516	0.18	0	1	Setd7
0	0.290396952	0.347	0.084	0	1	Mertk
0	0.290303472	0.621	0.264	0	1	Ccni
0	0.289510148	0.238	0.048	0	1	Fam71a
0	0.28941125	0.659	0.255	0	1	Bmpr2
0	0.289139455	0.267	0.064	0	1	Gm11627
0	0.288622573	0.464	0.127	0	1	Phtf2
0	0.287800486	0.704	0.322	0	1	Camk2d
0	0.287658732	0.401	0.093	0	1	Slc8a1
0	0.287633278	0.378	0.111	0	1	Fgfr2
0	0.287434548	0.89	0.546	0	1	Zfp36l1
0	0.287398343	0.214	0.04	0	1	Sphkap
0	0.286217197	0.673	0.294	0	1	Foxn3
0	0.286194573	0.303	0.063	0	1	Ccdc141
0	0.286102392	0.33	0.097	0	1	Eml2
0	0.285925953	0.351	0.091	0	1	Sorbs1
0	0.285826149	0.172	0.029	0	1	P2rx1
0	0.285815615	0.422	0.13	0	1	Eml1
0	0.285678294	0.814	0.448	0	1	Eif4a2
0	0.28563082	0.506	0.178	0	1	Ptpn11
0	0.285485412	0.732	0.361	0	1	Ncor1
0	0.284716247	0.555	0.234	0	1	Dlgap4
0	0.284158249	0.469	0.15	0	1	Nek9
0	0.283820049	0.306	0.067	0	1	Slc4a3
0	0.282590868	0.525	0.213	0	1	Vcan
0	0.282434371	0.327	0.09	0	1	Tcf7l1
0	0.282399886	0.575	0.224	0	1	Cab39
0	0.282346236	0.236	0.038	0	1	Stum
0	0.282220956	0.388	0.126	0	1	Cuedc1
0	0.281664372	0.476	0.201	0	1	Itga5
0	0.281307812	0.414	0.12	0	1	Kalrn
0	0.279625682	0.962	0.601	0	1	Eln
0	0.279523073	0.277	0.068	0	1	Napepld
0	0.278810556	0.481	0.173	0	1	Bbx
0	0.278656374	0.375	0.112	0	1	Sgcd
0	0.277952452	0.68	0.277	0	1	Taok1
0	0.277628983	0.548	0.221	0	1	Chd3
0	0.277527283	0.405	0.098	0	1	Ndufb1-ps
0	0.276969897	0.527	0.176	0	1	Resf1
0	0.276533822	0.415	0.119	0	1	Akap11
0	0.276460257	0.498	0.168	0	1	Myo1d
0	0.276412477	0.867	0.453	0	1	Fxyd1
0	0.276289054	0.779	0.399	0	1	Cavin3
0	0.275975141	0.273	0.055	0	1	Xk
0	0.275902054	0.267	0.061	0	1	Maob
0	0.275896058	0.36	0.074	0	1	Mrpl53
0	0.275744363	0.287	0.067	0	1	Pcsk5
0	0.275141307	0.492	0.177	0	1	Nedd9
0	0.275103032	0.564	0.225	0	1	Smarca2
0	0.274463367	0.601	0.226	0	1	Ube2h
0	0.274298535	0.536	0.236	0	1	Pink1
0	0.27411235	0.706	0.297	0	1	Aff4
0	0.274098072	0.262	0.061	0	1	Asb2
0	0.274068406	0.51	0.176	0	1	Wwc2
0	0.273885057	0.555	0.227	0	1	Ext1
0	0.273858172	0.733	0.347	0	1	Txnip
0	0.273357373	0.497	0.176	0	1	Lats2
0	0.272815309	0.369	0.105	0	1	Itga7
0	0.272750795	0.417	0.151	0	1	Tgfb3
0	0.272584026	0.335	0.085	0	1	Itgb3
0	0.27245146	0.503	0.21	0	1	Bod1l
0	0.272426641	0.605	0.251	0	1	Senp6
0	0.272161581	0.496	0.217	0	1	Sdhc
0	0.272088004	0.509	0.169	0	1	Trio
0	0.271276284	0.763	0.364	0	1	Dkk3
0	0.271243809	0.597	0.264	0	1	Ccser2
0	0.270422737	0.557	0.237	0	1	Gstm2
0	0.26979886	0.496	0.159	0	1	Vgll3
0	0.269302956	0.166	0.028	0	1	Tceal6
0	0.268723574	0.293	0.082	0	1	Grb14
0	0.268484905	0.328	0.088	0	1	Mfn2
0	0.268408322	0.361	0.106	0	1	Snrk
0	0.268138895	0.705	0.32	0	1	Tacc1
0	0.267643884	0.286	0.076	0	1	Nxn
0	0.266750081	0.418	0.123	0	1	Mpdz
0	0.266393853	0.334	0.091	0	1	Khdrbs3
0	0.265877511	0.678	0.342	0	1	Psmd7
0	0.26541931	0.425	0.134	0	1	Sema3c
0	0.264995978	0.362	0.099	0	1	Akt3
0	0.264603947	0.309	0.078	0	1	Bcar3
0	0.264495259	0.312	0.089	0	1	Eef2k
0	0.264233883	0.482	0.168	0	1	Adarb1
0	0.262864789	0.195	0.028	0	1	Dgkb
0	0.262708646	0.388	0.126	0	1	Hdac5
0	0.262363117	0.781	0.428	0	1	Mtdh
0	0.261933624	0.305	0.075	0	1	Hey2
0	0.261879022	0.693	0.353	0	1	Sgk1
0	0.261224288	0.443	0.136	0	1	Diaph2
0	0.260679542	0.527	0.199	0	1	Prkacb
0	0.259421204	0.708	0.301	0	1	Tob2
0	0.258990536	0.272	0.056	0	1	Hdac9
0	0.258939541	0.384	0.092	0	1	Maco1
0	0.258187192	0.738	0.396	0	1	Atp5g3
0	0.258009885	0.698	0.302	0	1	Twsg1
0	0.257965789	0.182	0.031	0	1	Ppef1
0	0.257673542	0.276	0.067	0	1	Dnajb5
0	0.257652636	0.808	0.442	0	1	Itgb5
0	0.25747313	0.72	0.331	0	1	Cast
0	0.256520166	0.246	0.046	0	1	Prkaa2
0	0.256506436	0.666	0.287	0	1	Hspa4
0	0.255223052	0.256	0.075	0	1	Kcnh2
0	0.254810605	0.313	0.081	0	1	Insr
0	0.254407905	0.263	0.055	0	1	Zfp568
0	0.253946624	0.354	0.109	0	1	Prdm6
0	0.253491598	0.512	0.209	0	1	Klf7
0	0.253393487	0.542	0.218	0	1	Cpne3
0	0.252895557	0.372	0.089	0	1	Ube2v1
0	0.252729465	0.618	0.309	0	1	Ilk
0	0.252506704	0.644	0.316	0	1	Cct7
0	0.252395969	0.479	0.178	0	1	Synj2bp
0	0.252374528	0.434	0.131	0	1	Ubxn2a
0	0.251991541	0.825	0.478	0	1	Atp5a1
0	0.251952573	0.419	0.145	0	1	Mrpl23
0	0.25190121	0.852	0.487	0	1	Csnk1a1
0	0.251541925	0.37	0.112	0	1	Adgrl1
0	0.251288693	0.4	0.092	0	1	Prxl2c
0	0.251174096	0.454	0.158	0	1	Ahcyl1
0	0.251119952	0.768	0.41	0	1	Vcp
0	0.250456209	0.676	0.311	0	1	Gsk3b
0	0.250183052	0.619	0.272	0	1	Emp2
3.74E-304	0.294710891	0.918	0.604	9.42E-300	1	Msn
4.69E-303	0.320939019	0.913	0.612	1.18E-298	1	Slc38a2
5.42E-288	0.547758993	0.921	0.69	1.37E-283	1	Egr1
1.36E-259	0.289232681	0.916	0.572	3.44E-255	1	Ptms
1.05E-255	0.27932659	0.814	0.497	2.66E-251	1	Fosb
2.19E-252	0.426862402	0.178	0.055	5.53E-248	1	Des
7.58E-242	0.29815275	0.135	0.036	1.91E-237	1	Tnnt2
5.36E-209	0.344926137	0.942	0.71	1.35E-204	1	Jund
2.48E-199	0.268815681	0.99	0.89	6.25E-195	1	Ubb
1.09E-198	0.263472576	0.94	0.599	2.74E-194	1	Aebp1
2.28E-184	0.253607471	0.89	0.574	5.74E-180	1	Tagln2
2.34E-146	0.250198574	0.948	0.713	5.91E-142	1	Ybx1
0	2.753318757	0.866	0.515	0	2	Spp1
0	2.494655803	0.731	0.236	0	2	Timp1
0	2.318274139	0.946	0.487	0	2	Lum
0	2.276067009	0.348	0.072	0	2	1500015O10Rik
0	1.964469532	0.355	0.077	0	2	Prg4
0	1.876212285	0.877	0.604	0	2	Clu
0	1.855447425	0.81	0.333	0	2	Vcam1
0	1.815959068	0.517	0.163	0	2	Thbs1
0	1.804444233	0.308	0.083	0	2	Hp
0	1.729791525	0.967	0.752	0	2	Fn1
0	1.710961522	0.947	0.537	0	2	Dcn
0	1.676304321	0.999	0.976	0	2	Mgp
0	1.66670092	0.462	0.145	0	2	Lcn2
0	1.660586601	0.627	0.174	0	2	Tnfrsf11b
0	1.628779578	0.882	0.643	0	2	Nupr1
0	1.55881681	0.648	0.172	0	2	Ltbp2
0	1.528009104	0.921	0.658	0	2	Col1a1
0	1.463528443	0.794	0.438	0	2	S100a4
0	1.424210169	0.153	0.014	0	2	Slurp1
0	1.387578536	0.593	0.228	0	2	Nbl1
0	1.320121115	0.934	0.721	0	2	Col3a1
0	1.277535524	0.415	0.048	0	2	Anxa8
0	1.237404167	0.549	0.173	0	2	Mmp2
0	1.20389001	0.336	0.099	0	2	Wisp2
0	1.180611305	0.918	0.69	0	2	Col1a2
0	1.173789301	0.572	0.217	0	2	Sncg
0	1.168871604	0.743	0.358	0	2	Col5a2
0	1.151441503	0.374	0.075	0	2	Crlf1
0	1.107176535	0.967	0.806	0	2	Sparc
0	1.091953485	0.699	0.392	0	2	Anxa1
0	1.084271845	0.678	0.35	0	2	Mxra8
0	1.066111824	0.541	0.17	0	2	Ly6a
0	1.063594514	0.611	0.24	0	2	Ppic
0	1.063568231	0.547	0.182	0	2	Pcolce
0	1.043996544	0.671	0.336	0	2	Col6a3
0	1.031460476	0.615	0.217	0	2	Frzb
0	1.013122214	0.441	0.099	0	2	Col8a1
0	1.01196832	0.444	0.082	0	2	Rarres1
0	0.999453183	0.704	0.395	0	2	S100a10
0	0.997466254	0.494	0.157	0	2	Phlda3
0	0.95620529	0.97	0.849	0	2	Igfbp7
0	0.949394527	0.541	0.201	0	2	Scara3
0	0.941876064	0.857	0.62	0	2	Serpine2
0	0.930186034	0.533	0.186	0	2	Tnc
0	0.9198265	0.452	0.093	0	2	Sdc1
0	0.917857537	0.625	0.338	0	2	Dap
0	0.906604705	0.546	0.291	0	2	Uqcc2
0	0.889520336	0.635	0.301	0	2	Fxyd5
0	0.888012508	0.534	0.23	0	2	1110008P14Rik
0	0.881224148	0.681	0.439	0	2	Anxa2
0	0.877827667	0.178	0.02	0	2	Cthrc1
0	0.869952363	0.662	0.356	0	2	Col6a1
0	0.863183486	0.697	0.449	0	2	Ecm1
0	0.858628871	0.731	0.516	0	2	Emp3
0	0.856216819	0.954	0.866	0	2	Cst3
0	0.853017266	0.411	0.115	0	2	Slc7a2
0	0.852653116	0.481	0.17	0	2	Ank
0	0.822686086	0.586	0.308	0	2	Lmo4
0	0.810338818	0.359	0.115	0	2	Ctsk
0	0.81011324	0.808	0.572	0	2	Serpinh1
0	0.80318132	0.48	0.212	0	2	Tspan4
0	0.796631792	0.553	0.266	0	2	Slc29a1
0	0.774006764	0.386	0.118	0	2	Crispld1
0	0.759463827	0.325	0.062	0	2	Slco2a1
0	0.74327149	0.584	0.315	0	2	Col6a2
0	0.740993523	0.422	0.142	0	2	Mmp14
0	0.716595006	0.875	0.7	0	2	Cd9
0	0.712227312	0.974	0.864	0	2	Bgn
0	0.708598823	0.87	0.686	0	2	Cd63
0	0.707811624	0.4	0.159	0	2	2010111I01Rik
0	0.700422022	0.303	0.074	0	2	Cox4i2
0	0.699182167	0.86	0.647	0	2	Timp2
0	0.682817682	0.19	0.018	0	2	Cst6
0	0.675040797	0.171	0.013	0	2	Crabp2
0	0.673229862	0.271	0.055	0	2	Col12a1
0	0.667274159	0.398	0.107	0	2	Pdgfc
0	0.659871799	0.912	0.724	0	2	Tm4sf1
0	0.659575095	0.359	0.086	0	2	Cx3cl1
0	0.656429291	0.382	0.107	0	2	Fbln2
0	0.656310883	0.25	0.019	0	2	Ttc9
0	0.653137167	0.599	0.336	0	2	Vkorc1
0	0.650160622	0.293	0.05	0	2	Bok
0	0.641025579	0.485	0.196	0	2	Capg
0	0.636214498	0.454	0.188	0	2	Lxn
0	0.631485432	0.573	0.312	0	2	Pdgfa
0	0.63146062	0.542	0.256	0	2	Aqp1
0	0.629471087	0.231	0.025	0	2	Nrn1
0	0.629214607	0.294	0.038	0	2	Gm15867
0	0.625923758	0.535	0.271	0	2	Npdc1
0	0.61569542	0.376	0.086	0	2	Oaf
0	0.605373695	0.541	0.277	0	2	Col5a1
0	0.604492904	0.523	0.25	0	2	Ahnak2
0	0.592110634	0.559	0.261	0	2	Scn1b
0	0.580349025	0.465	0.184	0	2	Epdr1
0	0.576774317	0.364	0.122	0	2	Vamp5
0	0.574956002	0.513	0.257	0	2	Copz2
0	0.573841058	0.519	0.207	0	2	Tmem176a
0	0.572395627	0.345	0.123	0	2	Cd109
0	0.572018759	0.28	0.083	0	2	Enpp2
0	0.57085756	0.238	0.036	0	2	S100b
0	0.568329135	0.755	0.505	0	2	Ifitm3
0	0.567042859	0.65	0.293	0	2	Lgals3
0	0.565050025	0.546	0.298	0	2	Nme1
0	0.562577728	0.238	0.022	0	2	Gm17455
0	0.561958536	0.428	0.156	0	2	Chpf
0	0.561353925	0.315	0.083	0	2	Acan
0	0.559739054	0.559	0.251	0	2	Tmem176b
0	0.558325424	0.351	0.14	0	2	Dbp
0	0.548994076	0.371	0.093	0	2	Ly6c1
0	0.541213123	0.525	0.255	0	2	Fkbp7
0	0.535610459	0.604	0.349	0	2	Cnpy2
0	0.533376899	0.334	0.107	0	2	Sfrp4
0	0.531456362	0.555	0.286	0	2	Smoc1
0	0.53068128	0.261	0.08	0	2	Gda
0	0.530370256	0.557	0.303	0	2	Tmem167
0	0.526933936	0.424	0.152	0	2	Fkbp10
0	0.525592224	0.371	0.142	0	2	Angptl2
0	0.524105277	0.487	0.228	0	2	Ppp1r14b
0	0.513282293	0.293	0.069	0	2	Fkbp11
0	0.506801171	0.476	0.192	0	2	Emp1
0	0.50113235	0.617	0.354	0	2	Hexa
0	0.496169564	0.481	0.22	0	2	Gpx8
0	0.485292197	0.465	0.218	0	2	Tgfb1
0	0.48375974	0.405	0.148	0	2	P3h4
0	0.482932563	0.439	0.17	0	2	Rcn1
0	0.481561286	0.311	0.093	0	2	Sox9
0	0.477536674	0.2	0.051	0	2	Ildr2
0	0.476482525	0.346	0.12	0	2	Kazald1
0	0.458150477	0.304	0.102	0	2	Loxl3
0	0.457548979	0.253	0.039	0	2	Cgref1
0	0.450416337	0.201	0.039	0	2	Ddit4l
0	0.449366126	0.373	0.138	0	2	Kdelr3
0	0.444279159	0.164	0.018	0	2	Grin2a
0	0.439813634	0.3	0.069	0	2	B3gnt9
0	0.437830163	0.165	0.033	0	2	Ngf
0	0.43539158	0.243	0.049	0	2	Ass1
0	0.434916025	0.233	0.062	0	2	Dclk1
0	0.433963625	0.349	0.115	0	2	Ak1
0	0.416197098	0.348	0.123	0	2	Gpx7
0	0.415055966	0.114	0.014	0	2	Ptn
0	0.412130357	0.356	0.136	0	2	Sdc3
0	0.411365092	0.247	0.063	0	2	Srpx2
0	0.402702035	0.312	0.089	0	2	Serf1
0	0.400552768	0.414	0.176	0	2	Shisa4
0	0.389575844	0.14	0.012	0	2	Cdkn2a
0	0.386167646	0.309	0.09	0	2	Cd82
0	0.38508492	0.157	0.029	0	2	Hgf
0	0.382995336	0.228	0.049	0	2	Jam2
0	0.381447897	0.367	0.144	0	2	Praf2
0	0.380932634	0.397	0.162	0	2	Pcolce2
0	0.38034196	0.41	0.171	0	2	P3h3
0	0.379815991	0.175	0.035	0	2	Htra4
0	0.37646331	0.247	0.064	0	2	Hand2
0	0.36932539	0.288	0.092	0	2	Gpatch11
0	0.363222489	0.28	0.094	0	2	Pamr1
0	0.360970942	0.328	0.121	0	2	Bmp1
0	0.358115021	0.365	0.147	0	2	Scarf2
0	0.335009943	0.266	0.069	0	2	Prrx2
0	0.325103347	0.261	0.073	0	2	Cdkn2c
0	0.323263541	0.145	0.025	0	2	Fzd9
0	0.320655145	0.16	0.028	0	2	Fgf7
0	0.316793112	0.239	0.051	0	2	AA467197
0	0.314935315	0.291	0.103	0	2	Rtl8b
0	0.300661764	0.17	0.027	0	2	Bdh2
0	0.2971263	0.263	0.079	0	2	Ackr3
0	0.285122695	0.261	0.084	0	2	Mcub
0	0.27997632	0.243	0.069	0	2	Cd248
0	0.278802754	0.383	0.151	0	2	Metrnl
0	0.27803938	0.2	0.055	0	2	Ggct
0	0.27288432	0.11	0.016	0	2	F5
0	0.269855054	0.131	0.018	0	2	Pla1a
0	0.268309254	0.152	0.016	0	2	Wisp1
0	0.268248886	0.2	0.054	0	2	Scx
0	0.26462853	0.181	0.04	0	2	Kcnn4
0	0.253623785	0.158	0.03	0	2	Sertad4
1.34E-307	0.335021201	0.346	0.139	3.37E-303	2	Tmed1
2.96E-302	0.890461379	0.343	0.139	7.46E-298	2	Ctgf
4.82E-300	0.476721179	0.386	0.161	1.22E-295	2	Serpina3n
7.01E-299	0.428718595	0.443	0.211	1.77E-294	2	Tmem208
1.14E-298	0.253951117	0.255	0.086	2.88E-294	2	Slc39a13
2.93E-298	0.587756845	0.688	0.448	7.39E-294	2	Npc2
3.63E-298	0.257946269	0.248	0.083	9.15E-294	2	0610037L13Rik
6.26E-298	0.472977123	0.476	0.241	1.58E-293	2	Tm2d2
7.16E-298	0.626382801	0.629	0.39	1.80E-293	2	Selenom
3.41E-297	1.635070162	0.358	0.157	8.60E-293	2	Mmp3
6.69E-296	0.767049294	0.626	0.416	1.69E-291	2	Ldha
1.02E-293	0.30733657	0.263	0.092	2.58E-289	2	Pqlc3
6.12E-293	0.358225349	0.327	0.129	1.54E-288	2	Nnmt
1.05E-291	0.53982779	0.533	0.278	2.65E-287	2	Sdc2
1.22E-290	0.340773856	0.309	0.118	3.08E-286	2	Pde1a
4.28E-289	0.292373176	0.144	0.033	1.08E-284	2	Fndc1
8.54E-288	0.817491494	0.3	0.118	2.15E-283	2	Comp
3.75E-287	0.508986822	0.403	0.187	9.47E-283	2	2410015M20Rik
5.08E-282	0.285213187	0.411	0.182	1.28E-277	2	Adamts2
5.14E-280	0.271229302	0.294	0.111	1.30E-275	2	Trp53i13
1.24E-279	0.430471688	0.371	0.164	3.13E-275	2	1110008F13Rik
5.60E-279	0.439758224	0.253	0.087	1.41E-274	2	Fmod
6.12E-279	0.368720544	0.401	0.186	1.54E-274	2	Yif1a
2.48E-277	0.372505974	0.402	0.184	6.26E-273	2	Paics
3.60E-277	0.500411994	0.564	0.32	9.08E-273	2	Tspan3
5.23E-277	0.524549819	0.579	0.341	1.32E-272	2	Ostc
8.32E-277	0.654675286	0.432	0.216	2.10E-272	2	Minos1
8.81E-277	0.516948718	0.478	0.253	2.22E-272	2	Ssr2
6.81E-276	0.355715351	0.384	0.169	1.72E-271	2	Nucb2
4.00E-275	0.29374972	0.316	0.127	1.01E-270	2	Ppa1
1.84E-274	0.429813184	0.515	0.267	4.64E-270	2	Lman1
3.28E-274	0.673606688	0.79	0.613	8.27E-270	2	S100a11
3.44E-274	0.666333509	0.772	0.595	8.67E-270	2	Ifitm2
7.66E-274	0.347567854	0.441	0.21	1.93E-269	2	Crtap
1.79E-273	0.349408793	0.268	0.098	4.52E-269	2	Rab31
1.42E-272	0.499770221	0.597	0.343	3.59E-268	2	Kdelr2
4.16E-271	0.270144484	0.195	0.058	1.05E-266	2	Col16a1
2.14E-270	0.656095583	0.364	0.161	5.39E-266	2	Cytl1
5.05E-270	0.590401455	0.644	0.399	1.27E-265	2	Crip2
2.69E-269	0.309770024	0.291	0.111	6.77E-265	2	Slc44a1
2.39E-267	0.571318681	0.545	0.321	6.02E-263	2	Arl6ip5
3.52E-267	0.387196483	0.391	0.18	8.88E-263	2	Aig1
3.00E-265	0.575093416	0.596	0.352	7.55E-261	2	Mt2
6.24E-263	0.372671974	0.413	0.195	1.57E-258	2	Trim47
6.77E-263	0.556168517	0.523	0.298	1.71E-258	2	Arf5
2.35E-262	0.369875531	0.443	0.22	5.92E-258	2	Sra1
1.84E-261	0.331739596	0.307	0.124	4.63E-257	2	Creb3l1
6.68E-256	0.315968186	0.332	0.141	1.68E-251	2	Adamtsl5
1.02E-255	0.25591348	0.321	0.133	2.57E-251	2	Cops7a
1.63E-255	0.380121507	0.387	0.172	4.10E-251	2	Cp
2.11E-254	0.594356754	0.668	0.472	5.32E-250	2	Sec61b
2.41E-254	0.281788994	0.315	0.131	6.08E-250	2	Srm
4.20E-254	0.364584786	0.444	0.223	1.06E-249	2	Sdf2
1.12E-253	0.510403184	0.464	0.242	2.83E-249	2	Islr
2.37E-253	0.264637683	0.264	0.1	5.97E-249	2	Plvap
2.55E-253	0.308557269	0.361	0.162	6.43E-249	2	Aga
2.13E-251	0.26374962	0.333	0.142	5.36E-247	2	Tusc3
7.34E-249	0.348708654	0.391	0.184	1.85E-244	2	Arl2
2.03E-248	0.328099677	0.484	0.254	5.11E-244	2	Cd302
5.84E-248	0.526968163	0.723	0.536	1.47E-243	2	Selenof
3.76E-247	0.492336677	0.586	0.365	9.48E-243	2	Tmed3
2.82E-246	0.401228946	0.396	0.184	7.10E-242	2	Runx1
4.42E-245	0.346585927	0.407	0.198	1.11E-240	2	Yif1b
4.57E-245	0.371892963	0.481	0.247	1.15E-240	2	Emilin1
2.09E-243	0.368254375	0.359	0.163	5.26E-239	2	Ephx1
2.56E-243	0.268014114	0.338	0.147	6.45E-239	2	1110065P20Rik
5.15E-243	0.441487611	0.473	0.257	1.30E-238	2	H13
2.13E-240	0.529272043	0.516	0.293	5.38E-236	2	Snhg18
3.52E-240	0.297908682	0.238	0.087	8.89E-236	2	Enpp1
5.07E-240	0.255532889	0.257	0.098	1.28E-235	2	Uap1l1
1.16E-239	0.690075321	0.848	0.698	2.92E-235	2	Lgals1
1.26E-239	0.367985812	0.376	0.172	3.17E-235	2	Cd44
1.31E-239	0.480044055	0.706	0.467	3.31E-235	2	Lrp1
9.88E-239	0.311210096	0.439	0.221	2.49E-234	2	Tceal8
5.68E-238	0.485063135	0.472	0.257	1.43E-233	2	Ninj1
9.71E-238	0.395375417	0.572	0.32	2.45E-233	2	Ccdc80
1.15E-237	0.373469747	0.417	0.205	2.89E-233	2	Vmp1
2.90E-237	0.607784342	0.757	0.576	7.30E-233	2	Tspo
1.04E-236	0.422186217	0.52	0.3	2.63E-232	2	Ergic3
4.91E-236	0.518325643	0.587	0.377	1.24E-231	2	Spcs1
1.55E-235	0.272493544	0.263	0.104	3.91E-231	2	Snhg6
3.73E-235	0.26262532	0.267	0.105	9.40E-231	2	Tmem140
3.01E-234	0.268306168	0.239	0.089	7.59E-230	2	Steap3
3.54E-233	0.879475569	0.778	0.611	8.94E-229	2	Crip1
6.35E-232	0.42694612	0.583	0.353	1.60E-227	2	Selenos
2.21E-230	0.3823087	0.466	0.244	5.58E-226	2	Ckap4
3.59E-230	0.306567564	0.184	0.059	9.04E-226	2	Flrt2
2.83E-229	0.488958968	0.743	0.535	7.14E-225	2	Anxa5
3.09E-228	0.302376162	0.375	0.178	7.79E-224	2	Bad
2.00E-227	0.303918419	0.408	0.201	5.04E-223	2	0610012G03Rik
4.47E-227	0.395700924	0.353	0.162	1.13E-222	2	Raph1
1.47E-226	0.331281257	0.448	0.23	3.71E-222	2	Efemp2
2.90E-226	0.318714264	0.34	0.154	7.31E-222	2	1810022K09Rik
1.34E-223	0.35311966	0.473	0.245	3.38E-219	2	Gja1
2.95E-223	0.541654909	0.523	0.317	7.43E-219	2	Tmem258
3.13E-223	0.422503688	0.508	0.286	7.89E-219	2	Eva1b
2.34E-222	0.500707747	0.627	0.424	5.90E-218	2	Prdx5
3.90E-221	0.463655786	0.488	0.279	9.82E-217	2	H2afj
4.28E-221	0.49123987	0.565	0.344	1.08E-216	2	Hist1h2bc
8.87E-221	0.316538009	0.434	0.226	2.24E-216	2	Smim7
1.11E-219	0.453514444	0.76	0.587	2.79E-215	2	Ppib
1.18E-219	0.278082588	0.376	0.181	2.98E-215	2	Tex264
2.68E-219	0.329266112	0.404	0.197	6.77E-215	2	Pkd2
5.23E-219	0.292398431	0.187	0.062	1.32E-214	2	Medag
2.31E-217	0.314754813	0.31	0.135	5.81E-213	2	2200002D01Rik
2.40E-216	0.273040126	0.364	0.172	6.04E-212	2	Slc39a7
5.95E-215	0.339209687	0.434	0.229	1.50E-210	2	Hypk
1.34E-214	0.257306327	0.388	0.189	3.37E-210	2	Rab34
3.68E-213	0.282205615	0.384	0.19	9.28E-209	2	Yipf3
3.77E-212	0.338315721	0.336	0.158	9.50E-208	2	Mgst3
4.15E-212	0.336601372	0.441	0.235	1.05E-207	2	Mydgf
4.97E-212	0.276499439	0.413	0.209	1.25E-207	2	Prnp
6.97E-212	0.322560128	0.361	0.176	1.76E-207	2	Polr2l
7.44E-211	0.462477107	0.347	0.165	1.88E-206	2	Gas1
9.11E-211	0.435522348	0.583	0.341	2.30E-206	2	Sulf1
3.73E-210	0.486732466	0.608	0.413	9.40E-206	2	Krtcap2
6.88E-209	0.259094653	0.3	0.132	1.73E-204	2	1500011K16Rik
7.67E-209	0.432636308	0.42	0.216	1.93E-204	2	Usmg5
1.21E-207	0.603398118	0.546	0.355	3.05E-203	2	Ost4
4.10E-206	0.257764097	0.364	0.177	1.03E-201	2	Plbd2
9.59E-205	0.296401618	0.345	0.162	2.42E-200	2	Atf5
9.85E-205	0.346943456	0.495	0.281	2.48E-200	2	Card19
1.40E-204	0.346609635	0.423	0.22	3.53E-200	2	Ppp3ca
1.48E-204	0.280729862	0.391	0.195	3.74E-200	2	Glmp
1.38E-203	0.40695339	0.796	0.618	3.49E-199	2	Mt1
8.32E-203	0.275433318	0.309	0.137	2.10E-198	2	Cyr61
1.23E-202	0.441782111	0.503	0.297	3.09E-198	2	Eno1
2.71E-202	0.251853552	0.232	0.091	6.84E-198	2	Il13ra1
4.09E-202	0.390213895	0.537	0.325	1.03E-197	2	Kdelr1
2.14E-201	0.407653254	0.526	0.315	5.40E-197	2	S100a1
3.87E-201	0.520001985	0.717	0.502	9.75E-197	2	Sod3
4.12E-201	0.5108309	0.687	0.505	1.04E-196	2	Arpc1b
7.27E-201	0.355919913	0.509	0.296	1.83E-196	2	Pgls
4.99E-198	0.504160602	0.998	0.996	1.26E-193	2	Fth1
3.09E-196	0.389664971	0.51	0.303	7.78E-192	2	Prelid1
3.48E-196	0.328736623	0.425	0.221	8.77E-192	2	Plod2
2.62E-195	0.446573304	0.641	0.447	6.61E-191	2	Ssr4
6.76E-194	0.253181125	0.459	0.249	1.70E-189	2	Arl3
1.95E-192	0.328460598	0.475	0.269	4.91E-188	2	Pofut2
2.20E-192	0.308693465	0.41	0.218	5.56E-188	2	Cdk4
3.91E-192	0.547922848	0.576	0.364	9.85E-188	2	Prelp
4.16E-192	0.31658236	0.507	0.292	1.05E-187	2	Sar1a
6.34E-192	0.355117975	0.592	0.397	1.60E-187	2	Atox1
9.05E-192	0.268234739	0.349	0.171	2.28E-187	2	Nhp2
2.20E-191	0.307234973	0.431	0.235	5.55E-187	2	Pigp
2.43E-191	0.436855288	0.648	0.434	6.13E-187	2	Rhoc
5.58E-191	0.38761252	0.553	0.344	1.41E-186	2	Fis1
7.31E-191	0.37230852	0.656	0.419	1.84E-186	2	Cavin3
4.55E-189	0.263636332	0.417	0.22	1.15E-184	2	Trappc4
9.68E-189	0.316057836	0.432	0.23	2.44E-184	2	Wdr89
1.49E-187	0.277447186	0.241	0.1	3.75E-183	2	Mrc2
4.39E-186	0.438032502	0.484	0.275	1.11E-181	2	Cdo1
9.06E-185	0.319613226	0.505	0.294	2.28E-180	2	Txndc5
6.55E-184	0.261620733	0.389	0.202	1.65E-179	2	Cox20
8.25E-184	0.382834387	0.505	0.309	2.08E-179	2	Cope
2.69E-182	0.452423458	0.695	0.527	6.77E-178	2	Bsg
3.11E-182	0.288669709	0.171	0.06	7.84E-178	2	Ccnd1
3.29E-182	0.419323806	0.661	0.449	8.28E-178	2	Rcn3
2.29E-181	0.402652445	0.706	0.445	5.76E-177	2	Cfh
1.48E-180	0.454948487	0.821	0.618	3.73E-176	2	Aebp1
1.78E-180	0.504098409	0.892	0.776	4.50E-176	2	S100a6
1.98E-180	0.306403799	0.42	0.229	4.99E-176	2	Bola2
6.01E-180	0.575830607	0.541	0.356	1.51E-175	2	Mif
9.13E-180	0.287841961	0.523	0.305	2.30E-175	2	Fuca1
1.79E-179	0.273625093	0.521	0.302	4.51E-175	2	Tcf4
1.80E-179	0.496503498	0.627	0.46	4.53E-175	2	Dad1
2.76E-176	0.367828814	0.57	0.341	6.95E-172	2	Fat1
2.84E-176	0.442366822	0.256	0.114	7.17E-172	2	Gdf10
4.82E-176	0.415584798	0.517	0.307	1.22E-171	2	Fbn1
2.08E-175	0.376260032	0.56	0.339	5.23E-171	2	Cebpd
3.09E-175	0.256680968	0.345	0.173	7.78E-171	2	Smim27
6.60E-175	0.315237748	0.545	0.336	1.66E-170	2	Ddost
7.21E-175	0.311255921	0.409	0.213	1.82E-170	2	2010107E04Rik
9.53E-175	0.285005301	0.349	0.176	2.40E-170	2	Fzd1
2.07E-174	0.303546773	0.533	0.325	5.21E-170	2	Mtch1
8.63E-174	0.433677212	0.754	0.602	2.18E-169	2	Gabarap
1.13E-173	0.502978265	0.742	0.545	2.85E-169	2	Fbln5
1.38E-172	0.348997694	0.563	0.362	3.48E-168	2	Txndc17
6.43E-172	0.268808391	0.425	0.235	1.62E-167	2	Bola3
3.70E-171	0.275730638	0.536	0.325	9.33E-167	2	Shisa5
5.65E-171	0.25792282	0.362	0.186	1.42E-166	2	Grina
6.57E-171	0.250188103	0.424	0.232	1.66E-166	2	Vat1
2.45E-170	0.266514064	0.474	0.275	6.17E-166	2	Ufc1
5.01E-170	0.284172519	0.372	0.194	1.26E-165	2	Rin2
1.32E-169	0.26498861	0.467	0.261	3.32E-165	2	Pkd1
1.33E-168	0.495622396	0.599	0.422	3.36E-164	2	Edf1
2.83E-168	0.312840988	0.403	0.222	7.14E-164	2	Naa38
3.89E-168	0.446083702	0.855	0.762	9.80E-164	2	Rplp0
7.61E-168	0.369954924	0.709	0.486	1.92E-163	2	Htra1
1.51E-167	0.367228789	0.246	0.109	3.82E-163	2	Ptgs2
2.36E-167	0.426931013	0.532	0.346	5.95E-163	2	Mrpl52
3.34E-166	0.303877111	0.524	0.32	8.42E-162	2	Bax
3.54E-165	0.404191644	0.713	0.501	8.92E-161	2	Cyb5r3
5.23E-165	0.325322476	0.515	0.318	1.32E-160	2	Timm13
3.34E-164	0.295519742	0.497	0.301	8.41E-160	2	Ier3ip1
5.92E-164	0.26499729	0.442	0.249	1.49E-159	2	Mmp23
1.08E-163	0.317966347	0.6	0.385	2.72E-159	2	Serpinb6a
1.47E-162	0.419025722	0.775	0.601	3.70E-158	2	Cd81
3.56E-162	0.278641553	0.185	0.073	8.98E-158	2	Loxl2
1.02E-161	0.25847185	0.438	0.249	2.58E-157	2	Tmem147
1.99E-161	0.421386215	0.567	0.386	5.02E-157	2	Romo1
2.72E-161	0.336241774	0.447	0.263	6.87E-157	2	Anapc13
7.01E-161	0.265641049	0.458	0.264	1.77E-156	2	Surf4
2.08E-160	0.400192967	0.534	0.344	5.26E-156	2	Tmem256
3.01E-160	0.334862682	0.583	0.384	7.58E-156	2	Itm2c
1.92E-159	0.280281111	0.45	0.26	4.84E-155	2	Cuta
3.22E-158	0.297866351	0.492	0.295	8.11E-154	2	Slc48a1
2.67E-157	0.353633741	0.611	0.388	6.72E-153	2	Dkk3
7.74E-157	0.310178911	0.448	0.265	1.95E-152	2	Higd2a
5.51E-156	0.403168091	0.662	0.489	1.39E-151	2	Reep5
1.79E-155	0.292137938	0.472	0.283	4.52E-151	2	1810058I24Rik
3.31E-155	0.336623176	0.633	0.429	8.34E-151	2	P4hb
3.92E-155	0.276867317	0.491	0.298	9.89E-151	2	Fkbp2
1.30E-154	0.365005929	0.541	0.351	3.28E-150	2	S100a13
6.22E-154	0.468084724	0.641	0.477	1.57E-149	2	Rps27l
1.96E-153	0.272647506	0.419	0.24	4.94E-149	2	Mrpl54
2.28E-153	0.276165763	0.434	0.252	5.75E-149	2	Mcrip1
4.55E-152	0.307175236	0.517	0.326	1.15E-147	2	Cox14
5.84E-152	0.330777906	0.536	0.34	1.47E-147	2	Tuba1a
5.90E-152	0.370362423	0.625	0.439	1.49E-147	2	Nenf
1.52E-151	0.364249967	0.609	0.425	3.84E-147	2	Swi5
1.97E-151	0.272508661	0.265	0.126	4.95E-147	2	Ano1
4.41E-151	0.412514119	0.654	0.474	1.11E-146	2	Dbi
1.02E-150	0.320041601	0.414	0.236	2.57E-146	2	Sulf2
2.39E-150	0.443278311	0.557	0.361	6.03E-146	2	Tsc22d1
1.20E-148	0.352360121	0.634	0.405	3.03E-144	2	Mustn1
8.81E-148	0.281870123	0.517	0.328	2.22E-143	2	Atraid
1.87E-143	0.350564015	0.536	0.352	4.71E-139	2	Mrpl33
2.41E-143	0.264235128	0.56	0.366	6.07E-139	2	Ift20
2.65E-143	0.300176939	0.56	0.371	6.69E-139	2	Tmem50a
1.98E-142	0.286573402	0.608	0.409	4.99E-138	2	Cd47
2.34E-142	0.261692824	0.508	0.316	5.89E-138	2	Tmem160
3.70E-142	0.276218252	0.543	0.35	9.32E-138	2	Rer1
4.13E-142	0.323775874	0.376	0.212	1.04E-137	2	Uchl1
2.08E-140	0.418071431	0.767	0.625	5.26E-136	2	Myl12a
2.71E-139	0.27545713	0.537	0.34	6.83E-135	2	Cpq
5.09E-138	0.321922724	0.63	0.45	1.28E-133	2	Tmed9
1.40E-137	0.371045479	0.854	0.758	3.53E-133	2	Rps2
3.76E-136	0.257523308	0.434	0.252	9.49E-132	2	Pdgfrb
1.80E-135	0.343134485	0.665	0.472	4.55E-131	2	Tpm4
3.28E-135	0.391788127	0.545	0.376	8.28E-131	2	Uqcrq
1.14E-133	0.282442228	0.48	0.297	2.89E-129	2	Fam162a
1.09E-131	0.305623382	0.655	0.48	2.75E-127	2	Tmem59
6.03E-131	0.25061384	0.541	0.34	1.52E-126	2	Atp2b1
6.71E-131	0.267478932	0.485	0.3	1.69E-126	2	Cd151
2.88E-129	0.297120694	0.492	0.316	7.27E-125	2	Dpm3
4.69E-129	0.376943358	0.651	0.487	1.18E-124	2	Eif5a
4.33E-128	0.274958705	0.493	0.305	1.09E-123	2	Cdh13
1.08E-126	0.387301046	0.39	0.233	2.72E-122	2	Alcam
1.24E-126	0.299076023	0.249	0.125	3.13E-122	2	Thbs2
2.86E-126	0.259494344	0.36	0.203	7.21E-122	2	Itpripl2
6.28E-123	0.311400383	0.509	0.335	1.58E-118	2	Ndufa1
2.50E-122	0.260098695	0.627	0.424	6.30E-118	2	Lamp2
3.67E-121	0.333949789	0.106	0.036	9.26E-117	2	Ndufa4l2
4.60E-121	0.307261549	0.744	0.574	1.16E-116	2	Gpx1
1.04E-120	0.352862374	0.62	0.46	2.62E-116	2	Atp5j
1.41E-120	0.314588857	0.228	0.113	3.56E-116	2	Angpt2
6.04E-120	0.444001325	0.775	0.625	1.52E-115	2	Id3
1.72E-119	0.255711949	0.544	0.364	4.33E-115	2	Lamtor2
1.84E-119	0.334728001	0.481	0.307	4.64E-115	2	Lox
8.13E-118	0.727153448	0.838	0.684	2.05E-113	2	Timp3
3.04E-115	0.262085976	0.288	0.155	7.65E-111	2	F2r
1.98E-114	0.280637064	0.717	0.559	5.00E-110	2	Rrbp1
2.68E-114	0.337426528	0.634	0.472	6.76E-110	2	Gpx4
6.43E-114	0.328556376	0.538	0.368	1.62E-109	2	Higd1a
2.26E-112	0.423939652	0.607	0.464	5.71E-108	2	Atp5e
1.04E-111	0.371648916	0.653	0.503	2.61E-107	2	Elob
1.49E-111	0.31772479	0.549	0.39	3.77E-107	2	Nop10
6.78E-110	0.281008317	0.643	0.474	1.71E-105	2	Fkbp1a
7.16E-110	0.296943557	0.751	0.572	1.81E-105	2	Lmna
1.05E-109	0.260556208	0.531	0.349	2.64E-105	2	Itgbl1
2.86E-109	0.261042336	0.615	0.449	7.20E-105	2	Akr1a1
5.34E-109	0.272668809	0.578	0.409	1.35E-104	2	Hsbp1
7.63E-106	0.330065484	0.537	0.383	1.92E-101	2	Ubl5
3.11E-105	0.277550248	0.532	0.37	7.83E-101	2	Cops9
3.90E-105	0.268618013	0.426	0.266	9.84E-101	2	Col15a1
1.05E-104	0.400435989	0.203	0.102	2.65E-100	2	Ibsp
9.91E-102	0.27474431	0.591	0.433	2.50E-97	2	Atp5g1
1.71E-101	0.319585109	0.567	0.416	4.30E-97	2	Tomm7
2.93E-97	0.497845644	0.847	0.79	7.39E-93	2	Rpl41
2.23E-96	0.777837531	0.153	0.072	5.62E-92	2	Ecrg4
6.62E-96	0.310998404	0.664	0.518	1.67E-91	2	Sem1
5.01E-95	0.858438415	0.106	0.041	1.26E-90	2	Chil1
6.26E-94	0.279364397	0.53	0.376	1.58E-89	2	Atp5k
9.72E-94	0.330577444	0.278	0.156	2.45E-89	2	Cxcl1
3.94E-92	0.320766975	0.737	0.626	9.93E-88	2	Rps26
1.00E-91	0.290172842	0.92	0.873	2.53E-87	2	Rplp1
1.51E-90	0.342308707	0.782	0.6	3.80E-86	2	Fstl1
2.14E-90	0.284695278	0.527	0.374	5.39E-86	2	Uqcr11
1.44E-86	0.272025776	0.63	0.485	3.63E-82	2	Ndufa13
1.36E-85	0.269869349	0.594	0.444	3.43E-81	2	Atp5j2
5.17E-84	0.294353537	0.689	0.552	1.30E-79	2	Pkm
6.12E-82	0.323973762	0.77	0.682	1.54E-77	2	Rpl39
6.79E-82	0.333204034	0.686	0.572	1.71E-77	2	Cox6c
7.56E-82	0.272932685	0.68	0.556	1.91E-77	2	Eef1g
2.47E-79	0.270045392	0.118	0.052	6.23E-75	2	Ereg
9.91E-79	0.250139666	0.68	0.538	2.50E-74	2	Selenow
5.75E-77	0.326209911	0.358	0.228	1.45E-72	2	Inhba
6.17E-77	0.270980532	0.136	0.064	1.56E-72	2	Lbp
4.59E-76	0.311326033	0.714	0.623	1.16E-71	2	Rpl38
7.68E-74	0.829504413	0.107	0.047	1.94E-69	2	Saa3
3.24E-73	0.267475372	0.861	0.788	8.16E-69	2	Rpl10
6.20E-71	0.288097621	0.772	0.687	1.56E-66	2	Rplp2
3.71E-70	0.324144415	0.769	0.688	9.35E-66	2	Rpl37
1.09E-65	0.30749674	0.684	0.594	2.75E-61	2	Rpl36a
2.87E-64	0.278037392	0.601	0.479	7.24E-60	2	Rpl22l1
4.10E-62	0.280582926	0.656	0.561	1.03E-57	2	Rpl36
8.46E-58	0.26232795	0.72	0.635	2.13E-53	2	Rpl31
7.42E-27	0.400723748	0.166	0.118	1.87E-22	2	Ccn5
0.001507081	0.373959327	0.651	0.643	1	2	Eln
0	3.498965531	0.636	0.09	0	3	Serpinf1
0	2.889017732	0.613	0.054	0	3	Cygb
0	2.841510569	0.879	0.618	0	3	Gsn
0	2.748366009	0.757	0.311	0	3	Serping1
0	2.588875847	0.696	0.256	0	3	Igfbp4
0	2.500008453	0.543	0.092	0	3	Fbln1
0	2.384332349	0.428	0.06	0	3	F3
0	2.333309829	0.298	0.018	0	3	Inmt
0	2.297939796	0.497	0.12	0	3	Smoc2
0	2.257060156	0.51	0.193	0	3	Pcolce
0	2.246895532	0.531	0.075	0	3	Dpt
0	2.219630784	0.5	0.186	0	3	Igfbp5
0	2.200526983	0.376	0.025	0	3	Dpep1
0	2.15395563	0.454	0.031	0	3	Abca8a
0	2.12361395	0.265	0.064	0	3	Gpx3
0	2.120918158	0.968	0.544	0	3	Dcn
0	1.982415829	0.495	0.223	0	3	C3
0	1.913051886	0.203	0.017	0	3	Apod
0	1.887653459	0.434	0.155	0	3	Mmp3
0	1.831005102	0.591	0.281	0	3	Cxcl12
0	1.73181847	0.533	0.22	0	3	Col14a1
0	1.692759318	0.305	0.051	0	3	Igfbp6
0	1.651757834	0.815	0.44	0	3	Cfh
0	1.635463109	0.377	0.052	0	3	Pi16
0	1.613851369	0.406	0.138	0	3	Tgfbi
0	1.609507794	0.484	0.26	0	3	Cd302
0	1.604022706	0.334	0.071	0	3	Fbln7
0	1.598540684	0.37	0.106	0	3	Gdf10
0	1.592791604	0.263	0.036	0	3	Clec3b
0	1.589617347	0.371	0.06	0	3	Bicc1
0	1.581957592	0.417	0.089	0	3	Pdgfra
0	1.550366032	0.282	0.015	0	3	Svep1
0	1.519037258	0.344	0.05	0	3	Entpd2
0	1.512533343	0.625	0.407	0	3	Selenop
0	1.512372618	0.168	0.015	0	3	C7
0	1.511270005	0.508	0.226	0	3	Rnase4
0	1.487538458	0.304	0.021	0	3	Cpxm1
0	1.480711499	0.267	0.025	0	3	Cpxm2
0	1.441250844	0.254	0.024	0	3	Hsd11b1
0	1.404218958	0.418	0.163	0	3	Gas1
0	1.390491948	0.338	0.062	0	3	Clec11a
0	1.378855932	0.305	0.086	0	3	Fmod
0	1.368727091	0.269	0.021	0	3	G0s2
0	1.341867972	0.252	0.035	0	3	Cfb
0	1.30938647	0.308	0.075	0	3	Olfml3
0	1.303634267	0.346	0.102	0	3	Slc43a3
0	1.287513085	0.411	0.187	0	3	Adamts2
0	1.285506854	0.534	0.284	0	3	Mfap5
0	1.283073914	0.961	0.867	0	3	Cst3
0	1.255203394	0.292	0.081	0	3	Pdgfrl
0	1.249664791	0.423	0.172	0	3	C1s1
0	1.24963208	0.309	0.075	0	3	Lama2
0	1.22536204	0.32	0.081	0	3	Igf1
0	1.187737357	0.898	0.697	0	3	Col1a2
0	1.169397925	0.696	0.529	0	3	Ctsl
0	1.168987242	0.172	0.036	0	3	Gpc3
0	1.118266061	0.235	0.045	0	3	Ccl19
0	1.09107674	0.135	0.01	0	3	Hhip
0	1.086861853	0.297	0.09	0	3	Mdk
0	1.084933904	0.336	0.102	0	3	Cd34
0	1.072570424	0.695	0.516	0	3	Ifitm3
0	1.055531097	0.533	0.295	0	3	Abi3bp
0	1.053591368	0.429	0.193	0	3	Mmp2
0	1.045850755	0.236	0.022	0	3	Tspan11
0	1.041887193	0.803	0.657	0	3	Timp2
0	1.038943425	0.205	0.018	0	3	Scn7a
0	1.014420614	0.204	0.024	0	3	Scara5
0	0.995806747	0.199	0.025	0	3	Wnt5a
0	0.983222203	0.22	0.027	0	3	Ndufa4l2
0	0.95191735	0.82	0.738	0	3	Itm2b
0	0.943095804	0.276	0.091	0	3	Nid1
0	0.942348403	0.174	0.01	0	3	C2
0	0.935037113	0.223	0.039	0	3	Podn
0	0.934313686	0.165	0.008	0	3	Dio2
0	0.894757347	0.217	0.026	0	3	Bace2
0	0.869205327	0.205	0.053	0	3	Steap4
0	0.864205986	0.283	0.06	0	3	Ramp2
0	0.854292092	0.204	0.027	0	3	Srpx
0	0.85152696	0.17	0.026	0	3	Ntrk2
0	0.838540073	0.172	0.029	0	3	Il33
0	0.826317845	0.15	0.011	0	3	Abca8b
0	0.826101815	0.15	0.017	0	3	Igsf10
0	0.819432391	0.186	0.034	0	3	Fxyd6
0	0.801762783	0.194	0.047	0	3	Thy1
0	0.796737622	0.166	0.01	0	3	Ms4a4d
0	0.795065198	0.213	0.048	0	3	Tmem119
0	0.794038016	0.866	0.669	0	3	Col1a1
0	0.785073583	0.156	0.012	0	3	Aldh1a1
0	0.780638334	0.174	0.029	0	3	Fmo1
0	0.768079229	0.218	0.038	0	3	Tshz2
0	0.759959395	0.182	0.034	0	3	Bmp4
0	0.694486197	0.19	0.044	0	3	Lpar1
0	0.662419601	0.145	0.02	0	3	Tnfsf13b
0	0.632369061	0.121	0.017	0	3	Naalad2
0	0.567766054	0.14	0.016	0	3	Tmem204
0	0.56756881	0.11	0.009	0	3	Gfra2
0	0.548109794	0.114	0.006	0	3	Sult5a1
0	0.441862857	0.832	0.508	0	3	Lum
5.22E-302	1.034325965	0.367	0.163	1.32E-297	3	C1ra
4.64E-298	0.550270297	0.111	0.018	1.17E-293	3	Meox2
8.88E-288	1.017534144	0.367	0.172	2.24E-283	3	Mxra7
1.15E-287	0.623669001	0.145	0.032	2.90E-283	3	Angptl4
3.20E-287	1.399359888	0.214	0.066	8.06E-283	3	Vegfd
1.14E-283	0.96016427	0.415	0.19	2.87E-279	3	Ly6a
2.30E-277	0.934362416	0.38	0.171	5.80E-273	3	Meg3
1.15E-270	1.008908825	0.452	0.24	2.89E-266	3	Crispld2
1.69E-265	0.948742078	0.695	0.61	4.25E-261	3	Laptm4a
9.84E-258	0.880706167	0.305	0.126	2.48E-253	3	Ctsk
5.70E-256	0.905895593	0.713	0.586	1.44E-251	3	Serpinh1
3.83E-254	0.731541443	0.212	0.068	9.64E-250	3	Add3
7.56E-253	1.221911715	0.553	0.403	1.91E-248	3	Il11ra1
4.26E-251	1.087851123	0.542	0.346	1.07E-246	3	Cebpd
5.54E-249	1.59995731	0.504	0.308	1.40E-244	3	Mfap4
3.35E-245	1.610454024	0.282	0.117	8.45E-241	3	Sfrp4
9.30E-245	0.301687201	0.931	0.812	2.34E-240	3	Sparc
1.48E-234	0.869639743	0.862	0.732	3.72E-230	3	Col3a1
2.57E-234	0.731859559	0.151	0.039	6.47E-230	3	Slfn5
1.77E-230	0.989092563	0.368	0.179	4.46E-226	3	Cp
1.35E-227	0.895189667	0.355	0.171	3.39E-223	3	Pcolce2
6.74E-227	0.815079243	0.256	0.101	1.70E-222	3	Cyp1b1
1.53E-222	0.42452847	0.122	0.028	3.86E-218	3	Twist2
1.26E-213	0.525787177	0.119	0.028	3.19E-209	3	Spry1
1.60E-211	0.759500041	0.238	0.092	4.03E-207	3	Epha3
5.50E-210	0.934992544	0.387	0.207	1.39E-205	3	Emp1
3.94E-203	0.855410865	0.689	0.501	9.93E-199	3	Fmo2
5.96E-200	0.982188086	0.501	0.333	1.50E-195	3	Plpp3
2.86E-195	0.913992552	0.355	0.186	7.21E-191	3	Nr2f2
1.98E-194	1.10159199	0.493	0.349	5.00E-190	3	Tuba1a
2.83E-191	0.870640477	0.611	0.481	7.13E-187	3	Lrp1
1.72E-189	0.694102421	0.752	0.671	4.34E-185	3	Hsp90b1
8.72E-185	0.798541039	0.295	0.139	2.20E-180	3	Marcks
1.41E-184	0.948604072	0.398	0.245	3.55E-180	3	Fcgrt
7.96E-184	0.995476046	0.357	0.206	2.01E-179	3	Pdlim2
1.39E-183	0.811656616	0.701	0.535	3.49E-179	3	Ogn
3.53E-182	0.687997638	0.182	0.065	8.89E-178	3	Medag
4.64E-177	1.044661292	0.601	0.472	1.17E-172	3	Gas6
2.17E-168	0.933980568	0.295	0.147	5.48E-164	3	Aspn
2.64E-168	0.50685774	0.134	0.04	6.65E-164	3	Gfpt2
1.68E-163	0.825014347	0.655	0.519	4.24E-159	3	Sptbn1
1.81E-160	0.807592373	0.628	0.49	4.56E-156	3	Rarres2
1.76E-158	0.425085905	0.102	0.026	4.44E-154	3	Enpp3
1.76E-157	0.709165354	0.191	0.075	4.44E-153	3	Akap12
2.28E-157	0.846449923	0.349	0.197	5.74E-153	3	Mgst1
4.68E-157	0.614417073	0.182	0.071	1.18E-152	3	C1qtnf7
1.14E-154	0.951484713	0.387	0.238	2.87E-150	3	Prrx1
1.56E-152	0.519724965	0.126	0.039	3.93E-148	3	Dact1
3.52E-151	0.444066098	0.137	0.046	8.87E-147	3	Ndn
1.50E-147	0.777871945	0.227	0.106	3.78E-143	3	Kcnj8
2.07E-147	0.489005754	0.176	0.069	5.22E-143	3	1700025G04Rik
6.75E-145	0.590975562	0.174	0.07	1.70E-140	3	Mfap2
4.31E-144	0.73351955	0.166	0.063	1.09E-139	3	Lbp
2.29E-141	0.878924286	0.381	0.237	5.79E-137	3	Phlda1
1.10E-139	0.783002613	0.303	0.17	2.76E-135	3	Atf5
1.13E-139	0.664997916	0.688	0.613	2.85E-135	3	Cd81
1.16E-139	0.708076477	0.629	0.548	2.91E-135	3	Pdia3
2.07E-138	0.917612575	0.128	0.043	5.22E-134	3	Sfrp1
5.25E-138	0.882328848	0.489	0.378	1.32E-133	3	Tmed3
2.23E-137	0.746037451	0.309	0.177	5.62E-133	3	Gstt1
6.26E-134	0.580375676	0.17	0.07	1.58E-129	3	Boc
2.17E-133	0.566929675	0.201	0.089	5.47E-129	3	Ackr3
1.50E-132	0.663030837	0.664	0.599	3.79E-128	3	Ppib
6.17E-132	0.615011771	0.696	0.573	1.55E-127	3	Rbp1
1.39E-131	0.872877819	0.449	0.337	3.49E-127	3	Mtch1
3.01E-131	0.440333551	0.112	0.035	7.59E-127	3	Prss12
1.24E-130	0.833764751	0.517	0.406	3.13E-126	3	Selenom
1.31E-128	0.504965564	0.142	0.052	3.29E-124	3	Col4a4
9.55E-128	0.621138576	0.303	0.168	2.41E-123	3	Pltp
3.16E-127	0.663358517	0.646	0.523	7.98E-123	3	Nfib
1.38E-126	0.85542211	0.474	0.354	3.48E-122	3	Vkorc1
2.00E-124	0.684127415	0.236	0.119	5.03E-120	3	Matn2
4.66E-124	0.428616377	0.125	0.044	1.18E-119	3	Gpm6b
9.12E-124	0.914205973	0.243	0.123	2.30E-119	3	C4b
3.68E-123	0.729722505	0.502	0.368	9.27E-119	3	Colec12
8.94E-123	0.619573394	0.55	0.417	2.25E-118	3	S100a10
1.51E-122	1.12574142	0.425	0.294	3.80E-118	3	Rbp4
4.48E-121	0.499253811	0.158	0.065	1.13E-116	3	Col16a1
4.82E-120	0.743294157	0.439	0.314	1.21E-115	3	Tcf4
4.80E-119	0.487492868	0.181	0.081	1.21E-114	3	Prrx2
3.33E-114	0.745531312	0.474	0.356	8.38E-110	3	Loxl1
3.66E-114	0.692001389	0.246	0.136	9.24E-110	3	C1qtnf2
1.15E-113	0.676482261	0.246	0.133	2.90E-109	3	H2-T23
2.30E-113	0.887676746	0.357	0.234	5.79E-109	3	Htra3
1.55E-112	0.753453126	0.456	0.336	3.90E-108	3	Ccdc80
1.98E-111	0.559359665	0.737	0.631	4.99E-107	3	Aebp1
2.67E-111	0.852553316	0.522	0.425	6.72E-107	3	Tmsb10
1.46E-110	0.704134171	0.514	0.399	3.69E-106	3	Ltbp4
6.59E-110	0.782588625	0.543	0.451	1.66E-105	3	Nenf
1.54E-109	0.901075661	0.375	0.26	3.89E-105	3	Mmp23
7.38E-109	0.615551888	0.221	0.114	1.86E-104	3	Lima1
2.10E-108	0.755515968	0.476	0.358	5.30E-104	3	Itgbl1
2.70E-108	0.639105418	0.173	0.078	6.80E-104	3	Efemp1
1.10E-106	0.496680052	0.687	0.607	2.76E-102	3	Ifitm2
2.44E-105	0.780095641	0.559	0.463	6.15E-101	3	Rcn3
8.55E-105	0.756334402	0.388	0.274	2.16E-100	3	Fkbp7
1.11E-102	0.733394819	0.472	0.37	2.81E-98	3	Pmp22
2.12E-102	0.405020235	0.77	0.7	5.35E-98	3	Cd63
2.93E-101	1.823805026	0.38	0.267	7.38E-97	3	Sfrp2
6.05E-99	0.701997287	0.261	0.152	1.52E-94	3	Nrp1
4.09E-97	0.690348022	0.491	0.376	1.03E-92	3	Prelp
5.00E-97	0.743780384	0.265	0.154	1.26E-92	3	Adamts5
8.35E-97	0.543638706	0.124	0.05	2.10E-92	3	Vit
1.24E-96	0.37475438	0.116	0.045	3.13E-92	3	Plscr4
1.79E-95	0.72713471	0.512	0.434	4.52E-91	3	Cyb5a
1.19E-94	0.575782715	0.202	0.103	2.99E-90	3	Cdh11
3.57E-94	0.584370762	0.706	0.634	8.99E-90	3	Id3
1.69E-93	0.716041518	0.366	0.256	4.27E-89	3	Islr
1.78E-93	0.516515429	0.759	0.695	4.48E-89	3	Timp3
1.81E-93	0.649998428	0.232	0.127	4.56E-89	3	Fbln2
2.74E-93	0.332859616	0.365	0.23	6.92E-89	3	Ly6e
4.24E-93	0.611482797	0.288	0.183	1.07E-88	3	Nucb2
1.53E-92	0.683185167	0.441	0.34	3.86E-88	3	Fkbp9
2.85E-92	0.517565297	0.145	0.064	7.19E-88	3	Fzd4
1.02E-91	0.621360714	0.284	0.179	2.56E-87	3	Ddah2
5.18E-91	0.399980899	0.116	0.046	1.31E-86	3	Dapk1
2.03E-90	0.716485631	0.416	0.32	5.12E-86	3	Fuca1
4.20E-90	0.433052518	0.173	0.085	1.06E-85	3	Cmtm3
1.27E-89	0.602835513	0.335	0.221	3.21E-85	3	Ace
1.56E-88	0.439905398	0.158	0.075	3.94E-84	3	Gas7
6.60E-88	0.515431548	0.122	0.051	1.66E-83	3	Fst
3.79E-87	0.27280422	0.94	0.869	9.56E-83	3	Bgn
2.28E-86	0.26766638	0.101	0.038	5.74E-82	3	Penk
1.34E-85	0.551141879	0.277	0.168	3.38E-81	3	Icam1
2.59E-85	0.592952909	0.261	0.156	6.53E-81	3	Ar
3.73E-85	0.503759093	0.699	0.631	9.41E-81	3	Mt1
3.91E-82	0.415585586	0.118	0.05	9.86E-78	3	Art4
5.42E-81	0.677503662	0.348	0.243	1.37E-76	3	Gxylt2
1.97E-80	0.508722563	0.17	0.088	4.97E-76	3	Qpct
6.46E-79	0.624815521	0.372	0.257	1.63E-74	3	Nbl1
6.84E-79	0.654021233	0.31	0.213	1.72E-74	3	Camk2n1
1.94E-78	0.717959811	0.399	0.316	4.90E-74	3	Ergic3
2.44E-78	0.622228287	0.591	0.541	6.15E-74	3	Bsg
1.01E-77	0.297692624	0.121	0.052	2.55E-73	3	Omd
4.30E-76	0.368660152	0.129	0.059	1.08E-71	3	Anpep
5.47E-75	0.322515044	0.104	0.043	1.38E-70	3	Nsg1
8.43E-75	0.502476733	0.481	0.379	2.13E-70	3	Col6a1
1.09E-74	0.484643189	0.472	0.369	2.76E-70	3	Mt2
1.57E-74	0.749686093	0.312	0.216	3.96E-70	3	Glul
1.27E-73	0.640915837	0.428	0.335	3.19E-69	3	Plxdc2
5.20E-73	0.333292902	0.13	0.06	1.31E-68	3	Mn1
1.65E-72	0.47553462	0.193	0.11	4.17E-68	3	Oaf
1.11E-71	0.630080644	0.251	0.158	2.79E-67	3	Tsc22d3
1.70E-70	0.544792039	0.413	0.307	4.29E-66	3	Abcc9
9.27E-69	0.614262639	0.488	0.419	2.34E-64	3	Pdia6
5.79E-68	0.461870814	0.133	0.065	1.46E-63	3	Xdh
9.32E-68	0.7114549	0.421	0.353	2.35E-63	3	Ddost
1.75E-67	0.402793486	0.223	0.131	4.42E-63	3	Ablim1
2.76E-67	0.600056921	0.588	0.55	6.96E-63	3	Selenow
2.17E-66	0.491357437	0.104	0.046	5.48E-62	3	Dock9
3.59E-66	0.485258458	0.213	0.13	9.05E-62	3	Tm7sf3
2.15E-65	0.740576997	0.362	0.275	5.42E-61	3	Col15a1
1.10E-64	0.565732504	0.488	0.419	2.77E-60	3	Dnajc3
1.33E-64	0.587747461	0.282	0.192	3.36E-60	3	Epb41l2
4.50E-64	0.513517776	0.187	0.108	1.13E-59	3	Mrc2
5.79E-63	0.3024611	0.115	0.054	1.46E-58	3	Hfe
3.65E-62	0.583136889	0.326	0.24	9.21E-58	3	Gpx8
9.17E-61	0.404784195	0.136	0.07	2.31E-56	3	Bok
1.99E-58	0.41234519	0.156	0.087	5.01E-54	3	H6pd
7.26E-58	0.406646793	0.185	0.111	1.83E-53	3	Plvap
1.62E-57	0.481075001	0.528	0.445	4.08E-53	3	Nfia
4.61E-57	0.521683182	0.298	0.211	1.16E-52	3	Pkd2
1.13E-56	0.49525105	0.207	0.132	2.85E-52	3	Tcn2
1.96E-56	0.447553496	0.213	0.136	4.94E-52	3	Bmp1
5.36E-56	0.39383466	0.105	0.05	1.35E-51	3	Fmnl2
3.76E-55	0.515220721	0.188	0.114	9.49E-51	3	Thbd
5.11E-55	0.543900841	0.371	0.292	1.29E-50	3	Npdc1
2.34E-54	0.32665006	0.143	0.078	5.89E-50	3	Lgals9
8.14E-54	0.541939009	0.492	0.425	2.05E-49	3	Nfix
3.16E-53	0.426024873	0.781	0.738	7.97E-49	3	Ahnak
8.54E-53	0.616470643	0.253	0.175	2.15E-48	3	Lrp6
5.23E-52	0.305993422	0.102	0.05	1.32E-47	3	Gpr153
2.46E-51	0.283380024	0.107	0.053	6.20E-47	3	Paqr6
4.68E-51	0.428113239	0.158	0.093	1.18E-46	3	Ptgfrn
1.86E-50	0.466257397	0.269	0.192	4.68E-46	3	Rcn1
2.80E-50	0.310632586	0.132	0.072	7.05E-46	3	Smim1
3.93E-50	0.452049032	0.215	0.138	9.90E-46	3	Lpl
5.05E-50	0.576885663	0.51	0.464	1.27E-45	3	Ssr4
7.67E-50	0.430645919	0.185	0.116	1.93E-45	3	Ntf3
6.44E-49	0.606654595	0.434	0.383	1.62E-44	3	Myl12b
1.71E-48	0.35529918	0.11	0.057	4.30E-44	3	Kcne4
2.12E-48	0.582384138	0.205	0.131	5.34E-44	3	Comp
5.32E-48	0.525104151	0.217	0.143	1.34E-43	3	Tnxb
5.75E-48	0.427231292	0.244	0.162	1.45E-43	3	Cxcl1
7.01E-48	0.493990075	0.225	0.157	1.77E-43	3	Gaa
2.75E-47	0.406372975	0.149	0.087	6.94E-43	3	Egfr
2.09E-46	0.409569341	0.663	0.648	5.26E-42	3	B2m
2.46E-46	0.428541818	0.156	0.094	6.20E-42	3	Cdkn1c
7.27E-46	0.418924012	0.176	0.111	1.83E-41	3	Lgals3bp
1.11E-45	0.502943508	0.452	0.4	2.81E-41	3	Itm2c
7.34E-45	0.532625706	0.475	0.43	1.85E-40	3	Krtcap2
1.03E-44	0.559158334	0.425	0.379	2.60E-40	3	Sdf4
2.02E-44	0.366385225	0.146	0.086	5.09E-40	3	Pid1
2.33E-44	0.349725223	0.197	0.126	5.88E-40	3	Heg1
4.39E-44	0.395583396	0.188	0.121	1.11E-39	3	Csf1
5.81E-44	0.498699724	0.374	0.314	1.47E-39	3	Sri
7.97E-44	0.478546223	0.34	0.264	2.01E-39	3	Rbms3
1.29E-43	0.422548197	0.593	0.583	3.25E-39	3	Selenok
1.80E-43	0.363147048	0.167	0.105	4.54E-39	3	Acvrl1
5.91E-43	0.328189564	0.783	0.771	1.49E-38	3	Hspa5
7.29E-43	0.578017876	0.352	0.286	1.84E-38	3	Il6st
3.10E-42	0.460303642	0.479	0.425	7.82E-38	3	Cd47
4.16E-42	0.450613164	0.191	0.127	1.05E-37	3	Adcy7
1.21E-41	0.2591648	0.768	0.713	3.06E-37	3	Egr1
1.51E-41	0.399471744	0.442	0.376	3.80E-37	3	Hexa
3.99E-41	0.449373844	0.228	0.163	1.01E-36	3	Sgce
1.77E-40	0.365415919	0.156	0.098	4.45E-36	3	Fam198b
2.40E-40	0.464435699	0.488	0.442	6.05E-36	3	Lamp2
3.40E-40	0.484124086	0.273	0.207	8.56E-36	3	Bst2
7.83E-40	0.455382422	0.201	0.139	1.97E-35	3	Kazald1
2.21E-39	0.330756583	0.101	0.054	5.57E-35	3	Cdk14
1.01E-38	0.316816506	0.135	0.08	2.55E-34	3	Lamc3
4.90E-38	0.633413444	0.385	0.341	1.24E-33	3	Prdx4
5.24E-38	0.500011119	0.281	0.222	1.32E-33	3	Plpp1
7.59E-38	0.395138219	0.152	0.094	1.91E-33	3	Gda
6.47E-36	0.378241932	0.102	0.056	1.63E-31	3	Adm
1.41E-35	0.448970171	0.251	0.192	3.56E-31	3	P3h3
1.68E-35	0.485398037	0.316	0.258	4.24E-31	3	Ifnar2
1.81E-35	0.364075051	0.144	0.09	4.56E-31	3	Igsf3
2.19E-35	0.365997049	0.577	0.554	5.51E-31	3	Selenof
2.68E-35	0.390062493	0.199	0.142	6.75E-31	3	Gpx7
3.96E-35	0.339841043	0.641	0.61	9.98E-31	3	App
8.25E-35	0.430798212	0.112	0.064	2.08E-30	3	Chrdl1
3.34E-34	0.392753932	0.251	0.178	8.42E-30	3	Serpina3n
4.04E-34	0.497110757	0.334	0.28	1.02E-29	3	Copz2
4.26E-34	0.384106554	0.401	0.338	1.07E-29	3	Col6a2
7.68E-34	0.473225611	0.416	0.373	1.94E-29	3	Cnpy2
1.83E-33	0.492719124	0.329	0.27	4.62E-29	3	Gstm2
6.98E-33	0.278523909	0.522	0.469	1.76E-28	3	Npc2
1.13E-32	0.310819616	0.176	0.121	2.85E-28	3	Eng
1.64E-32	0.352741311	0.158	0.104	4.14E-28	3	Sept11
4.72E-32	0.288558376	0.117	0.071	1.19E-27	3	Thbs3
1.11E-31	0.500604031	0.512	0.49	2.81E-27	3	Rpl22l1
1.44E-31	0.457440887	0.511	0.497	3.62E-27	3	Tmem59
1.74E-31	0.413770459	0.254	0.2	4.39E-27	3	Tnfsf12
1.13E-30	0.293256835	0.541	0.512	2.86E-26	3	H2-D1
2.33E-30	0.324547637	0.58	0.555	5.88E-26	3	Anxa5
2.59E-30	0.326935642	0.14	0.093	6.53E-26	3	Gnptg
2.61E-30	0.376184518	0.212	0.159	6.57E-26	3	Kdelr3
5.59E-30	0.331448224	0.437	0.38	1.41E-25	3	Mxra8
1.68E-29	0.473129491	0.349	0.302	4.23E-25	3	Rbms1
3.61E-29	0.568240534	0.286	0.23	9.11E-25	3	Man2a1
3.69E-29	0.372365264	0.219	0.165	9.29E-25	3	Scarf2
9.16E-29	0.468345819	0.127	0.082	2.31E-24	3	Mbd1
2.50E-28	0.274654413	0.14	0.093	6.31E-24	3	Lysmd2
5.62E-28	0.313505814	0.616	0.61	1.42E-23	3	Rabac1
9.90E-28	0.276043155	0.18	0.125	2.49E-23	3	Dab2
2.75E-27	0.432429055	0.259	0.214	6.95E-23	3	Slc50a1
3.00E-27	0.31792386	0.12	0.078	7.55E-23	3	Dpp7
5.26E-27	0.346131004	0.11	0.068	1.33E-22	3	Flrt2
9.67E-27	0.321080082	0.168	0.12	2.44E-22	3	H2-T22
1.18E-26	0.376173025	0.23	0.18	2.99E-22	3	Chpf
1.61E-26	0.423737166	0.271	0.22	4.06E-22	3	Olfml2b
1.73E-26	0.449097484	0.28	0.235	4.35E-22	3	Ggh
3.55E-26	0.303811142	0.111	0.07	8.95E-22	3	Arap1
5.02E-26	0.33548814	0.105	0.065	1.27E-21	3	Fkbp5
5.56E-26	0.479960124	0.13	0.085	1.40E-21	3	Gm26771
6.00E-26	0.445251096	0.456	0.439	1.51E-21	3	Sec62
1.29E-25	0.434803056	0.31	0.266	3.26E-21	3	Tram1
1.96E-25	0.470112718	0.223	0.176	4.94E-21	3	Maged2
5.68E-25	1.027604369	0.167	0.12	1.43E-20	3	Wisp2
6.31E-24	0.374477516	0.191	0.143	1.59E-19	3	Tgfbr3
6.69E-24	0.437854054	0.292	0.249	1.69E-19	3	Efemp2
8.95E-24	0.348274581	0.266	0.216	2.26E-19	3	Tgfbr2
1.31E-23	0.286328171	0.64	0.641	3.31E-19	3	Calr
1.45E-23	0.347821444	0.538	0.532	3.65E-19	3	Arf4
4.14E-23	0.347823626	0.251	0.206	1.05E-18	3	Rab34
9.14E-23	0.259929161	0.115	0.077	2.30E-18	3	Cbr3
1.52E-22	1.107628082	0.113	0.075	3.83E-18	3	Apoe
4.38E-22	0.289251015	0.13	0.09	1.11E-17	3	Slc16a2
5.82E-22	0.456319044	0.418	0.401	1.47E-17	3	Manf
7.52E-22	0.391893868	0.182	0.141	1.90E-17	3	Creld2
8.18E-22	0.399237633	0.328	0.291	2.06E-17	3	Tapbp
1.05E-21	0.259976326	0.111	0.073	2.65E-17	3	Galnt15
1.33E-21	0.316948318	0.167	0.125	3.35E-17	3	Mettl7a1
2.48E-21	0.444269816	0.284	0.236	6.24E-17	3	Tmem176a
2.50E-21	0.3739774	0.41	0.368	6.31E-17	3	Col6a3
2.87E-21	0.410310298	0.341	0.307	7.24E-17	3	Eva1b
3.41E-21	0.356705322	0.332	0.279	8.61E-17	3	Tmem176b
5.48E-21	0.379420456	0.224	0.183	1.38E-16	3	Gstm5
8.13E-21	0.331236521	0.158	0.115	2.05E-16	3	Lifr
1.03E-20	0.335609455	0.188	0.147	2.59E-16	3	Nnmt
1.30E-20	0.310037284	0.237	0.189	3.29E-16	3	Phlda3
3.46E-20	0.271510323	0.1	0.066	8.73E-16	3	Cdon
4.57E-20	0.290536006	0.109	0.073	1.15E-15	3	Ntn4
7.00E-20	0.485005859	0.405	0.39	1.76E-15	3	Rpn2
7.07E-20	0.362859454	0.467	0.438	1.78E-15	3	Gstm1
9.44E-20	0.345719054	0.257	0.207	2.38E-15	3	Foxp2
3.13E-18	0.44216146	0.364	0.335	7.89E-14	3	Lmo4
3.21E-18	0.373116083	0.386	0.364	8.09E-14	3	Ostc
3.66E-18	0.318442876	0.393	0.359	9.24E-14	3	Fgfr1
3.72E-18	0.314416608	0.194	0.158	9.38E-14	3	Tmed1
2.30E-17	0.439395757	0.349	0.323	5.80E-13	3	Scarb2
2.99E-17	0.393666087	0.357	0.333	7.54E-13	3	Dpm3
3.09E-17	0.353703709	0.304	0.268	7.80E-13	3	Pdgfrb
4.02E-17	0.394902188	0.393	0.376	1.01E-12	3	Selenos
4.39E-17	0.29209492	0.15	0.115	1.11E-12	3	Selenbp1
4.91E-17	0.31081676	0.621	0.638	1.24E-12	3	Rps28
7.87E-17	0.387964026	0.329	0.3	1.98E-12	3	Ypel3
1.20E-16	0.300769338	0.162	0.123	3.03E-12	3	Plat
1.24E-16	0.334137393	0.429	0.406	3.12E-12	3	Serpinb6a
1.90E-16	0.278823154	0.524	0.496	4.78E-12	3	Klf9
3.52E-16	0.334249353	0.341	0.314	8.87E-12	3	Txndc5
4.89E-16	0.389799456	0.366	0.346	1.23E-11	3	Atraid
5.27E-16	0.264469092	0.142	0.109	1.33E-11	3	Cdc42ep5
1.86E-15	0.363306897	0.259	0.228	4.69E-11	3	Chic2
2.63E-15	0.288041323	0.372	0.344	6.63E-11	3	Tspan3
2.99E-15	0.31275634	0.43	0.417	7.55E-11	3	Tceal9
3.26E-15	0.435623171	0.271	0.243	8.23E-11	3	Bmyc
4.09E-15	0.34060769	0.455	0.443	1.03E-10	3	Swi5
6.31E-15	0.300599453	0.217	0.18	1.59E-10	3	Tgfb3
7.71E-15	0.333031644	0.229	0.195	1.94E-10	3	Sntb2
8.15E-15	0.358133051	0.389	0.368	2.05E-10	3	Kdelr2
1.18E-14	0.29649367	0.195	0.157	2.99E-10	3	Osmr
1.33E-14	0.344664965	0.267	0.233	3.34E-10	3	Dpysl2
1.84E-14	0.341422252	0.396	0.363	4.64E-10	3	Errfi1
2.18E-14	0.257000812	0.276	0.242	5.49E-10	3	Gm2a
3.27E-14	0.298702502	0.36	0.337	8.25E-10	3	Grn
3.57E-14	0.409669914	0.362	0.349	9.00E-10	3	Tuba1b
4.81E-14	0.3518375	0.329	0.303	1.21E-09	3	Sdc2
8.22E-14	0.324046642	0.363	0.337	2.07E-09	3	Tmem258
1.04E-13	0.25258738	0.15	0.12	2.62E-09	3	Tmem9
1.06E-13	0.313754695	0.178	0.148	2.68E-09	3	Iah1
1.33E-13	0.316035246	0.345	0.312	3.36E-09	3	Ecm2
1.43E-13	0.398500905	0.337	0.321	3.60E-09	3	Lrpap1
1.75E-13	0.344954815	0.269	0.236	4.42E-09	3	Ntn1
1.88E-13	0.317715154	0.346	0.32	4.73E-09	3	Arf5
3.90E-13	0.277710365	0.158	0.129	9.84E-09	3	Rnaset2b
4.21E-13	0.300607496	0.199	0.169	1.06E-08	3	Tpst1
8.95E-13	0.350344633	0.231	0.204	2.26E-08	3	Pdia4
2.31E-12	0.293584827	0.301	0.277	5.83E-08	3	S100a16
4.10E-12	0.363236707	0.45	0.439	1.03E-07	3	Klf4
5.63E-12	0.28027489	0.496	0.493	1.42E-07	3	Sec61b
5.76E-12	0.354638442	0.311	0.282	1.45E-07	3	Ddr2
6.13E-12	0.276701272	0.105	0.077	1.55E-07	3	Dclk1
1.63E-11	0.342677094	0.331	0.317	4.11E-07	3	Fkbp2
2.32E-11	0.318619215	0.295	0.275	5.85E-07	3	Ssr2
3.45E-11	0.37389071	0.233	0.208	8.70E-07	3	Nav1
3.57E-11	0.272900938	0.129	0.101	9.00E-07	3	Runx1t1
7.65E-11	0.25801787	0.129	0.101	1.93E-06	3	Afdn
1.66E-10	0.332642722	0.253	0.234	4.18E-06	3	Dnajb11
2.12E-10	0.306219566	0.171	0.146	5.34E-06	3	Dnajc25
2.19E-10	0.260823845	0.128	0.103	5.53E-06	3	Steap3
2.31E-10	0.271702577	0.118	0.094	5.82E-06	3	Ctso
2.89E-10	0.321730604	0.189	0.16	7.30E-06	3	Dbp
3.16E-10	0.263073673	0.152	0.128	7.96E-06	3	Trp53i13
3.88E-10	0.3147217	0.159	0.134	9.78E-06	3	Acaa2
6.73E-10	0.322121987	0.166	0.141	1.70E-05	3	Creb3l1
9.49E-10	0.256697803	0.15	0.123	2.39E-05	3	Ank2
1.72E-09	0.286417119	0.378	0.363	4.33E-05	3	Tmem256
2.73E-09	0.25448791	0.166	0.142	6.88E-05	3	Psmb10
2.86E-09	0.351365286	0.203	0.182	7.21E-05	3	Gstp1
3.01E-09	0.257671316	0.416	0.401	7.58E-05	3	Celf2
6.47E-09	0.281847161	0.163	0.141	0.000163165	3	Sfxn1
6.95E-09	0.362476618	0.217	0.194	0.000175118	3	Nrip1
7.64E-09	0.253235356	0.169	0.147	0.000192635	3	Rnaset2a
8.18E-09	0.328678373	0.218	0.198	0.000206176	3	Erlec1
8.98E-09	0.332707098	0.302	0.291	0.000226365	3	Herpud1
1.65E-08	0.292073067	0.438	0.449	0.00041577	3	Tmed2
1.86E-08	0.279162654	0.369	0.36	0.000467852	3	Cpq
4.42E-08	0.291286739	0.288	0.278	0.001113258	3	Pttg1ip
4.63E-08	0.324238	0.372	0.374	0.001167999	3	Spcs2
5.19E-08	0.308267568	0.264	0.251	0.001309581	3	Xbp1
5.58E-08	0.256464945	0.28	0.259	0.001407478	3	Wfdc1
7.40E-08	0.386361033	0.345	0.345	0.001865658	3	Ppp1r2
8.94E-08	0.316873836	0.305	0.297	0.002252965	3	Etfa
1.33E-07	0.265432618	0.463	0.468	0.00335071	3	Smdt1
1.45E-07	0.282729107	0.456	0.46	0.00364492	3	Ifi27
1.67E-07	0.344813574	0.302	0.287	0.004221412	3	Pik3r1
1.75E-07	0.32846562	0.27	0.258	0.004413555	3	Atp6ap2
3.03E-07	0.28075886	0.282	0.273	0.007645214	3	Tbrg1
3.48E-07	0.301921602	0.336	0.333	0.008775207	3	Arl1
3.72E-07	0.261646501	0.174	0.156	0.009368599	3	Phpt1
4.90E-07	0.353224029	0.235	0.22	0.012341924	3	Pnp
5.80E-07	0.267381523	0.275	0.265	0.014627666	3	Tm2d2
6.45E-07	0.279601215	0.387	0.392	0.016250164	3	Tmem50a
7.47E-07	0.286716435	0.172	0.152	0.018844948	3	Casc4
8.17E-07	0.33327795	0.397	0.392	0.020597926	3	Txnip
1.02E-06	0.305236814	0.144	0.125	0.025701918	3	Il1r1
1.65E-06	0.277823149	0.217	0.203	0.041649172	3	Lix1l
1.92E-06	0.255382051	0.205	0.191	0.048381038	3	Slc39a7
2.00E-06	0.25573299	0.154	0.138	0.050403838	3	Zfyve21
2.19E-06	0.324761294	0.237	0.224	0.055102164	3	Gns
2.66E-06	0.266820297	0.325	0.322	0.067107205	3	Ier3ip1
2.82E-06	0.281666128	0.254	0.243	0.071206384	3	Tceal8
3.12E-06	0.300298057	0.321	0.321	0.078751129	3	Smim11
4.96E-06	0.251512142	0.156	0.141	0.125114981	3	Dtx3
[truncated: 14,545 more rows]
