# Supplementary material for: Integrated single-cell RNA-seq analysis reveals the vital cell types and dynamic development signature of atherosclerosis
Source: Front Physiol. 2023 Mar 30;14:1118239. doi: 10.3389/fphys.2023.1118239 (PMC10117136; doi:10.3389/fphys.2023.1118239)
Supplement: Supplementary file 2 [file DataSheet1.CSV]

human_diff_genes_wilcox_0.5
p_val	avg_log2FC	pct.1	pct.2	p_val_adj	cluster	gene
0	2.840337929	0.997	0.362	0	0	C11orf96
0	2.431840075	0.593	0.062	0	0	ACTC1
0	2.419883083	1	0.524	0	0	TPM2
0	2.354122783	0.955	0.46	0	0	FILIP1L
0	2.30853533	0.958	0.242	0	0	CNN1
0	2.288514124	0.995	0.341	0	0	MYH11
0	2.013229	1	0.484	0	0	MYL9
0	1.963496254	0.984	0.341	0	0	RGS5
0	1.939913554	1	0.529	0	0	TAGLN
0	1.932117356	0.965	0.255	0	0	PLN
0	1.917778279	1	0.798	0	0	DSTN
0	1.9116232	0.887	0.162	0	0	CSRP2
0	1.866164522	0.998	0.434	0	0	ACTA2
0	1.796485624	0.96	0.334	0	0	NEXN
0	1.791472289	1	0.566	0	0	CALD1
0	1.772775672	0.995	0.615	0	0	FLNA
0	1.769042455	0.736	0.113	0	0	ACTG2
0	1.749917142	0.992	0.594	0	0	CSRP1
0	1.717755954	0.943	0.298	0	0	PPP1R12B
0	1.680215237	0.945	0.353	0	0	MCAM
0	1.659717903	0.994	0.382	0	0	SOD3
0	1.628068116	0.983	0.329	0	0	MFAP4
0	1.621211123	0.96	0.384	0	0	PALLD
0	1.616539012	0.986	0.32	0	0	RAMP1
0	1.615544867	0.992	0.431	0	0	PPP1R14A
0	1.570285077	0.946	0.29	0	0	LMOD1
0	1.5589534	0.945	0.299	0	0	MYLK
0	1.557150903	0.971	0.555	0	0	LPP
0	1.542301421	0.999	0.55	0	0	TPM1
0	1.505660676	0.968	0.32	0	0	ITGA8
0	1.463601696	0.991	0.527	0	0	SPARCL1
0	1.456695664	0.98	0.38	0	0	MAP1B
0	1.43972	0.955	0.386	0	0	PDLIM3
0	1.410426227	0.957	0.361	0	0	C12orf75
0	1.409489056	0.792	0.221	0	0	SLMAP
0	1.40214176	0.818	0.337	0	0	TNFRSF12A
0	1.366445886	0.856	0.218	0	0	SYNPO2
0	1.358487992	0.826	0.247	0	0	FILIP1
0	1.352615184	0.359	0.025	0	0	RERGL
0	1.323664363	0.784	0.209	0	0	SORBS2
0	1.319936202	0.993	0.798	0	0	MGST3
0	1.308416313	0.927	0.373	0	0	SLC25A4
0	1.306166096	0.973	0.389	0	0	CRYAB
0	1.275369805	0.873	0.256	0	0	RCAN2
0	1.262676226	0.79	0.205	0	0	FIBIN
0	1.251722587	0.994	0.679	0	0	SELENOM
0	1.247867392	0.915	0.309	0	0	ID4
0	1.24303198	0.963	0.366	0	0	MYH10
0	1.236910618	0.961	0.511	0	0	ACTN1
0	1.227567201	0.912	0.361	0	0	SVIL
0	1.222508344	0.996	0.74	0	0	HSPB1
0	1.215631133	0.71	0.151	0	0	HSPB8
0	1.213879906	0.898	0.367	0	0	TNS1
0	1.209729669	0.837	0.195	0	0	HSPB7
0	1.204610469	0.938	0.403	0	0	TGFB1I1
0	1.188864274	0.736	0.15	0	0	SMTN
0	1.180135851	0.614	0.169	0	0	RTN1
0	1.177950348	0.663	0.098	0	0	MYOCD
0	1.176760101	0.8	0.274	0	0	ENAH
0	1.172301412	0.827	0.23	0	0	TTLL7
0	1.17113741	0.93	0.336	0	0	NOV
0	1.166574851	0.975	0.387	0	0	FXYD1
0	1.160096397	1	0.968	0	0	MYL6
0	1.15669555	1	0.951	0	0	VIM
0	1.148445001	0.757	0.168	0	0	SORBS1
0	1.134850785	0.647	0.176	0	0	BAG2
0	1.121802994	0.853	0.316	0	0	PCDH7
0	1.112824519	0.902	0.524	0	0	PPP1R12A
0	1.1090375	0.266	0.016	0	0	DES
0	1.107516042	0.773	0.212	0	0	RARRES2
0	1.105436749	0.812	0.293	0	0	CFL2
0	1.102753432	0.71	0.185	0	0	SCRG1
0	1.102671307	0.891	0.386	0	0	FERMT2
0	1.09794641	0.856	0.342	0	0	TMEM47
0	1.096843512	0.78	0.201	0	0	CARMN
0	1.09482782	0.996	0.496	0	0	MFGE8
0	1.094520716	0.927	0.435	0	0	PDLIM7
0	1.084413346	0.905	0.388	0	0	MXRA7
0	1.083881355	0.859	0.294	0	0	RBPMS
0	1.081200838	0.935	0.432	0	0	C9orf3
0	1.078642489	0.54	0.123	0	0	RRAD
0	1.077139535	0.836	0.252	0	0	SMOC2
0	1.068778059	0.867	0.347	0	0	MSRB3
0	1.067945901	0.958	0.385	0	0	CPE
0	1.034785867	0.71	0.152	0	0	HACD1
0	1.021450403	0.965	0.462	0	0	CAVIN3
0	1.017433021	0.689	0.153	0	0	LDOC1
0	1.012415838	0.647	0.153	0	0	ALDH1B1
0	1.011078088	0.683	0.138	0	0	DACT3
0	1.004525625	0.957	0.667	0	0	SBDS
0	1.000265482	0.967	0.45	0	0	PLS3
0	0.997602986	0.769	0.192	0	0	SUSD5
0	0.96214599	0.994	0.784	0	0	SELENOW
0	0.95768846	0.521	0.072	0	0	FHL5
0	0.952109175	0.757	0.222	0	0	MRVI1
0	0.948709503	0.678	0.203	0	0	MAP3K20
0	0.946668583	0.921	0.339	0	0	COL14A1
0	0.936495859	0.536	0.057	0	0	SBSPON
0	0.936159625	0.659	0.168	0	0	HSPB6
0	0.934006913	0.755	0.218	0	0	PRKG1
0	0.927923762	0.994	0.916	0	0	NDUFA4
0	0.922099421	0.738	0.245	0	0	KCNMA1
0	0.908537114	0.611	0.145	0	0	TCEAL2
0	0.893958676	0.636	0.122	0	0	NPNT
0	0.886474102	0.686	0.213	0	0	PRUNE2
0	0.882895184	0.944	0.337	0	0	FRZB
0	0.863542335	0.756	0.234	0	0	EFHD1
0	0.832315885	0.796	0.256	0	0	SGCA
0	0.8189015	0.659	0.21	0	0	CPED1
0	0.813019089	0.641	0.158	0	0	SPEG
0	0.806720875	0.578	0.11	0	0	RASL12
0	0.803105913	0.662	0.186	0	0	AOC3
0	0.784375751	0.583	0.137	0	0	ZNF385D
0	0.766673014	0.526	0.091	0	0	NCS1
0	0.740303375	0.54	0.099	0	0	DUSP26
0	0.73203931	0.48	0.077	0	0	ST6GAL2
0	0.696184936	0.425	0.05	0	0	ANGPTL1
0	0.669366375	0.509	0.104	0	0	HAND2
0	0.663012041	0.422	0.056	0	0	FABP3
0	0.637306566	0.396	0.047	0	0	BTC
0	0.61354592	0.441	0.07	0	0	LDB3
0	0.586550536	0.767	0.249	0	0	TIMP3
0	0.562940176	0.326	0.017	0	0	PPP1R1A
0	0.532013303	0.323	0.025	0	0	RYR2
1.31E-305	0.626076985	0.451	0.082	2.33E-301	0	SLC22A3
2.73E-303	0.747658681	0.882	0.383	4.87E-299	0	COL18A1
2.88E-300	0.694784389	0.461	0.088	5.12E-296	0	GRIA2
4.97E-299	0.682138881	0.777	0.268	8.85E-295	0	PDE5A
1.02E-298	0.702093284	0.993	0.918	1.82E-294	0	COX7C
1.55E-296	0.91591853	0.947	0.674	2.76E-292	0	TLN1
2.04E-296	0.833362613	0.741	0.256	3.63E-292	0	CCDC3
2.47E-296	0.779827195	0.999	0.966	4.40E-292	0	GAPDH
8.00E-295	0.770259792	0.996	0.877	1.43E-290	0	GSTP1
1.71E-293	0.962064277	0.947	0.465	3.04E-289	0	FHL1
4.87E-293	0.490072189	0.305	0.031	8.68E-289	0	KCNA5
7.79E-292	0.639251763	0.333	0.041	1.39E-287	0	ADRA2C
4.56E-291	0.789104465	0.67	0.23	8.13E-287	0	TWSG1
2.21E-290	0.754741023	0.537	0.135	3.94E-286	0	SH3BGR
2.63E-288	0.888389213	0.856	0.411	4.68E-284	0	PDLIM5
1.32E-287	0.898321393	0.994	0.833	2.34E-283	0	ITGB1
5.76E-282	0.830289012	0.986	0.8	1.03E-277	0	EID1
1.08E-281	0.8820245	0.813	0.361	1.93E-277	0	VCL
5.62E-279	0.605771787	0.47	0.102	1.00E-274	0	ITGA7
6.18E-277	0.903455544	0.951	0.625	1.10E-272	0	ACTN4
1.40E-276	0.883006758	0.935	0.584	2.49E-272	0	ILK
6.28E-275	0.524709221	0.384	0.064	1.12E-270	0	MPP7
1.81E-274	0.775244628	0.99	0.886	3.23E-270	0	CCNI
2.75E-273	0.51342162	0.334	0.045	4.91E-269	0	CNTN4
6.02E-272	0.909433231	0.897	0.457	1.07E-267	0	PMEPA1
3.89E-268	0.771220081	0.67	0.238	6.93E-264	0	YAP1
2.18E-267	0.864456655	0.958	0.508	3.89E-263	0	COX7A1
6.36E-266	1.109579401	0.909	0.503	1.13E-261	0	CRIP1
8.10E-263	0.724232482	0.68	0.243	1.44E-258	0	KCNMB1
1.30E-261	1.163973952	0.598	0.188	2.31E-257	0	MBNL1-AS1
3.79E-258	0.741634315	0.741	0.294	6.76E-254	0	KANK2
4.88E-257	0.675559062	0.416	0.087	8.70E-253	0	TRIM36
9.34E-257	0.703981821	0.57	0.171	1.66E-252	0	SMIM10
7.19E-256	1.464441923	0.892	0.641	1.28E-251	0	MTRNR2L12
1.04E-252	0.841391299	0.622	0.217	1.85E-248	0	NET1
1.17E-251	0.614035528	0.997	0.969	2.09E-247	0	RPL5
6.49E-251	0.979589966	0.763	0.375	1.16E-246	0	RNF115
1.25E-250	0.902923248	0.863	0.408	2.23E-246	0	FOXC1
2.99E-250	0.645202689	0.605	0.19	5.32E-246	0	GULP1
1.50E-249	0.782099576	0.953	0.727	2.66E-245	0	MRPL33
1.94E-248	0.903730854	0.806	0.4	3.45E-244	0	STK38L
2.29E-245	0.78047856	0.551	0.166	4.08E-241	0	FSTL3
2.73E-244	0.765991675	0.908	0.473	4.87E-240	0	HCFC1R1
1.28E-243	0.451234844	0.256	0.026	2.29E-239	0	PART1
2.32E-243	0.509021363	0.999	0.991	4.14E-239	0	RPLP1
3.18E-243	0.710887409	0.591	0.196	5.66E-239	0	SYNM
1.03E-242	0.701250464	0.662	0.249	1.84E-238	0	MXI1
2.43E-242	0.656860887	0.625	0.217	4.34E-238	0	DMD
3.20E-242	0.610566829	0.454	0.105	5.71E-238	0	TC2N
8.21E-239	0.744306882	0.62	0.216	1.46E-234	0	WTIP
4.90E-237	0.652597002	0.525	0.151	8.73E-233	0	MRGPRF
9.82E-237	0.8085197	0.854	0.459	1.75E-232	0	FAM129A
2.87E-233	0.800039508	0.891	0.524	5.11E-229	0	ADI1
2.64E-232	0.425841869	0.277	0.034	4.71E-228	0	ATP1A2
3.62E-230	0.503736695	0.397	0.086	6.45E-226	0	AKAP6
8.08E-229	0.644738682	0.501	0.146	1.44E-224	0	SAMD4A
4.89E-228	0.653264576	0.58	0.198	8.71E-224	0	DAPK3
2.91E-227	0.834492183	0.719	0.336	5.19E-223	0	ARID5A
9.76E-226	0.718532929	0.875	0.421	1.74E-221	0	FBLIM1
2.05E-225	0.764883189	0.954	0.577	3.66E-221	0	RRAS
1.16E-224	0.783708475	0.749	0.374	2.07E-220	0	UBE2H
2.98E-224	0.595018711	0.565	0.183	5.30E-220	0	SNTA1
3.36E-224	0.602650402	0.435	0.109	5.99E-220	0	RAB23
8.83E-224	0.495970055	0.336	0.06	1.57E-219	0	FLNC
1.01E-223	0.68526871	0.982	0.817	1.81E-219	0	SOD1
3.27E-223	0.447366832	0.325	0.055	5.83E-219	0	PDZRN3
1.34E-221	0.556235054	0.529	0.158	2.38E-217	0	KALRN
2.38E-219	0.742948674	0.961	0.716	4.24E-215	0	PPP1CB
8.69E-219	0.704704985	0.687	0.283	1.55E-214	0	PPFIBP1
2.73E-217	0.741018516	0.842	0.468	4.86E-213	0	ADH5
3.88E-217	0.386015539	0.266	0.035	6.91E-213	0	CKMT2
8.42E-217	0.486011825	0.415	0.099	1.50E-212	0	NTRK3
8.50E-217	0.464300664	0.32	0.057	1.51E-212	0	DNAJB5
1.26E-216	0.637075467	0.616	0.223	2.24E-212	0	CRNDE
6.42E-216	0.614849605	0.984	0.865	1.14E-211	0	SKP1
1.42E-215	0.649366482	0.603	0.225	2.52E-211	0	ARHGAP10
1.23E-214	0.549354684	0.318	0.056	2.19E-210	0	LINC02269
2.20E-214	0.744202316	0.853	0.476	3.92E-210	0	CLIC4
2.57E-214	0.882030569	0.999	0.594	4.59E-210	0	ADIRF
4.98E-214	0.626533982	0.657	0.247	8.87E-210	0	PFN2
1.15E-213	0.632686748	0.652	0.25	2.05E-209	0	PAWR
1.29E-210	0.712718245	0.896	0.579	2.29E-206	0	ESD
2.31E-210	0.627904052	0.626	0.215	4.12E-206	0	CTHRC1
2.67E-210	0.768138788	0.976	0.656	4.76E-206	0	CD151
3.86E-210	0.742181443	0.755	0.391	6.88E-206	0	C5orf24
6.69E-210	0.546286166	0.819	0.341	1.19E-205	0	COL4A2
1.33E-209	0.806616381	0.828	0.396	2.37E-205	0	LMCD1
1.39E-209	0.635465271	0.543	0.177	2.47E-205	0	AP002884.1
3.03E-209	0.399692558	0.275	0.041	5.40E-205	0	ADCY5
6.00E-209	0.725703261	0.616	0.251	1.07E-204	0	RASSF3
2.12E-208	0.710759663	0.803	0.433	3.78E-204	0	MAP4
8.53E-208	0.421615895	0.308	0.053	1.52E-203	0	LPAR1
1.03E-207	0.329705372	0.208	0.018	1.84E-203	0	SEMA3D
1.36E-206	0.580066283	1	0.983	2.42E-202	0	ACTB
2.00E-206	0.47979709	0.397	0.094	3.56E-202	0	PARM1
3.68E-206	0.676793336	0.91	0.445	6.55E-202	0	CAV2
5.03E-205	0.54546517	0.458	0.133	8.96E-201	0	SLC20A2
1.17E-202	0.469684354	0.406	0.097	2.09E-198	0	PTP4A3
1.67E-200	0.553352507	0.483	0.139	2.98E-196	0	ITIH5
9.69E-200	0.69598843	0.72	0.334	1.73E-195	0	PDE4DIP
1.61E-199	0.302685745	0.165	0.008	2.87E-195	0	CASQ2
9.85E-199	0.506564229	0.382	0.092	1.76E-194	0	LINC00702
3.77E-198	0.838835818	0.854	0.469	6.71E-194	0	PDLIM1
4.00E-198	0.702429773	0.894	0.573	7.13E-194	0	CCDC107
2.27E-197	0.528339456	0.492	0.148	4.05E-193	0	MRAP2
3.24E-197	0.573858424	0.382	0.093	5.78E-193	0	ADSSL1
8.19E-196	0.415522676	0.315	0.061	1.46E-191	0	PACSIN3
1.13E-195	0.478182012	0.973	0.489	2.02E-191	0	IGFBP2
2.17E-195	0.361192269	0.256	0.037	3.86E-191	0	S1PR3
4.88E-195	0.560854381	0.473	0.143	8.69E-191	0	SGCD
5.04E-194	0.684217535	0.886	0.575	8.98E-190	0	LDHB
9.16E-194	0.571553254	0.464	0.139	1.63E-189	0	RERG
3.22E-193	0.60054905	0.583	0.225	5.74E-189	0	CAMK2G
6.32E-193	0.636718414	0.767	0.349	1.13E-188	0	LHFPL6
4.72E-192	0.615245851	0.761	0.327	8.41E-188	0	SSPN
6.79E-192	0.537785225	0.527	0.176	1.21E-187	0	HSPB2
2.31E-191	0.669743092	0.661	0.25	4.12E-187	0	SUGCT
3.39E-191	0.427719694	0.341	0.073	6.04E-187	0	PHGDH
7.42E-191	0.658302975	0.813	0.449	1.32E-186	0	PGRMC1
1.35E-189	0.592757152	0.657	0.248	2.40E-185	0	INHBA
1.92E-189	0.370545611	0.265	0.042	3.43E-185	0	MYOM1
5.23E-189	0.471812081	0.901	0.363	9.32E-185	0	LTBP1
6.64E-189	0.497426851	0.473	0.146	1.18E-184	0	CAP2
1.73E-188	0.509196227	0.451	0.135	3.09E-184	0	AKAP1
2.25E-186	0.412105184	0.181	0.015	4.01E-182	0	TCAP
2.26E-185	0.656350022	0.877	0.6	4.03E-181	0	CAMTA1
2.03E-184	0.330130481	0.235	0.032	3.62E-180	0	SDK1
2.46E-184	0.760972111	0.465	0.147	4.39E-180	0	SCX
2.02E-183	0.686700962	0.853	0.494	3.60E-179	0	COPRS
4.73E-183	0.609008745	0.998	0.976	8.42E-179	0	MT-CYB
6.73E-183	0.537527806	0.667	0.281	1.20E-178	0	TMEM106C
3.78E-182	0.705555047	0.887	0.587	6.73E-178	0	SNRPN
4.78E-182	0.491325515	0.516	0.169	8.51E-178	0	PRRX2
1.24E-181	0.649742477	0.968	0.675	2.20E-177	0	C12orf57
2.20E-181	0.547853157	0.527	0.185	3.91E-177	0	INAFM1
5.82E-181	0.643139999	0.675	0.315	1.04E-176	0	NBEAL1
7.07E-181	0.662769953	0.646	0.263	1.26E-176	0	LBH
4.47E-180	0.485144193	0.345	0.081	7.97E-176	0	AL078639.1
3.13E-179	0.662624411	0.605	0.255	5.58E-175	0	TES
3.57E-179	0.526807657	0.507	0.176	6.36E-175	0	KANK1
3.92E-179	0.568337149	0.98	0.855	6.98E-175	0	SLC25A3
4.65E-179	0.543537564	0.608	0.229	8.28E-175	0	VASN
2.25E-177	0.511979644	0.529	0.183	4.01E-173	0	NPR1
7.24E-177	0.442313692	0.313	0.068	1.29E-172	0	NT5DC3
2.47E-176	0.346744844	0.246	0.039	4.41E-172	0	FRK
1.22E-175	0.514677795	0.421	0.123	2.18E-171	0	LAYN
2.40E-174	0.618757595	0.853	0.465	4.27E-170	0	BEX3
1.09E-173	0.573607883	0.738	0.313	1.94E-169	0	GEM
8.99E-173	0.6842293	0.884	0.56	1.60E-168	0	H2AFJ
6.12E-172	0.383170809	0.274	0.051	1.09E-167	0	GAREM1
3.05E-171	0.645309455	1	0.848	5.44E-167	0	LGALS1
6.55E-171	0.50756195	0.761	0.317	1.17E-166	0	EDIL3
8.09E-171	0.557041165	0.526	0.197	1.44E-166	0	ARHGEF9
6.67E-170	0.508161537	0.986	0.896	1.19E-165	0	COX6C
8.44E-170	0.601517289	0.594	0.25	1.50E-165	0	PKD2
1.23E-168	0.59733098	0.909	0.575	2.19E-164	0	EMP2
1.09E-167	0.633523033	0.919	0.67	1.93E-163	0	RSL24D1
1.28E-167	0.590446757	0.688	0.319	2.28E-163	0	PAM
3.93E-166	0.472500827	0.483	0.166	7.00E-162	0	MYEF2
4.06E-166	0.413662366	0.303	0.067	7.24E-162	0	KCNAB1
8.88E-166	0.563610327	0.413	0.122	1.58E-161	0	WFDC1
2.76E-165	0.454843691	0.372	0.101	4.91E-161	0	LINC00982
8.06E-165	0.572254617	0.624	0.285	1.44E-160	0	SORT1
1.28E-164	0.536182521	0.636	0.274	2.29E-160	0	ZEB1
1.54E-162	0.580032285	0.725	0.329	2.75E-158	0	FBLN5
2.82E-161	0.399152621	0.448	0.142	5.02E-157	0	CSPG4
4.89E-161	0.51320906	0.996	0.907	8.72E-157	0	CALM2
3.68E-160	0.67058019	0.885	0.591	6.55E-156	0	SPINT2
6.48E-160	0.565661987	0.647	0.289	1.15E-155	0	ITM2C
6.87E-160	0.311703388	0.198	0.026	1.22E-155	0	SAMMSON
9.25E-160	0.561099816	0.988	0.882	1.65E-155	0	NPM1
1.08E-159	0.539106563	0.973	0.836	1.93E-155	0	PEBP1
3.39E-159	0.441822885	0.338	0.087	6.04E-155	0	AC092164.1
5.88E-159	0.502440965	0.647	0.281	1.05E-154	0	SGCB
2.30E-158	0.483259063	0.986	0.902	4.11E-154	0	CHCHD2
3.30E-158	0.677766073	0.897	0.597	5.88E-154	0	TCEAL4
1.46E-157	0.284115	0.215	0.032	2.61E-153	0	ACADL
1.71E-157	0.360543984	0.303	0.069	3.05E-153	0	PPP2R2B
1.43E-156	0.316856486	0.23	0.038	2.55E-152	0	AC093390.1
9.74E-156	0.57987129	0.898	0.57	1.74E-151	0	MAGED2
1.21E-155	0.398290981	0.328	0.083	2.15E-151	0	PTGER3
2.15E-155	0.504503021	0.976	0.857	3.83E-151	0	COX7A2
3.39E-155	0.582853342	0.888	0.498	6.04E-151	0	NUPR1
1.10E-153	0.484195727	0.613	0.253	1.96E-149	0	DPYSL3
1.13E-153	0.379271645	0.544	0.2	2.01E-149	0	NOTCH3
4.77E-153	0.533093302	0.766	0.419	8.49E-149	0	SYNE1
5.35E-153	0.726260458	0.759	0.415	9.53E-149	0	GADD45A
1.43E-152	1.087017007	0.788	0.535	2.55E-148	0	MTRNR2L8
2.94E-152	0.537877373	0.432	0.145	5.24E-148	0	PPP1R3C
2.20E-151	0.513046432	0.639	0.288	3.93E-147	0	NFIX
7.54E-150	0.355376195	0.191	0.026	1.34E-145	0	MYRFL
1.10E-148	0.542880212	0.988	0.911	1.96E-144	0	HSP90AB1
5.26E-148	0.517070322	0.53	0.221	9.37E-144	0	CCDC6
7.84E-148	0.597985662	0.776	0.457	1.40E-143	0	COX20
1.10E-147	0.546454321	0.957	0.537	1.95E-143	0	CAVIN1
1.57E-147	0.549356811	0.688	0.351	2.79E-143	0	MRPS6
2.44E-147	0.28478475	0.227	0.04	4.35E-143	0	JPH2
3.03E-147	0.541881664	0.542	0.217	5.39E-143	0	CES1
3.23E-147	0.653296447	0.835	0.479	5.75E-143	0	ARID5B
5.02E-147	0.469108659	0.507	0.186	8.94E-143	0	CRISPLD1
5.81E-147	0.338370842	0.718	0.324	1.03E-142	0	BCAM
8.20E-146	0.513788017	0.608	0.273	1.46E-141	0	NCKAP1
1.13E-145	0.539509616	0.995	0.951	2.01E-141	0	CALM1
1.70E-145	0.45355585	0.997	0.972	3.04E-141	0	UBC
2.21E-145	0.388798868	0.316	0.082	3.93E-141	0	C14orf132
5.13E-145	0.57357137	0.851	0.494	9.14E-141	0	PLP2
1.82E-144	0.562777188	0.846	0.503	3.24E-140	0	NFIA
2.65E-143	0.308156453	0.234	0.044	4.73E-139	0	LGR6
4.99E-143	0.333878241	0.248	0.051	8.89E-139	0	KLF15
1.97E-142	0.529309072	0.841	0.523	3.52E-138	0	DST
2.51E-142	0.427144753	0.57	0.233	4.48E-138	0	TSPAN2
5.62E-142	0.528054795	0.961	0.789	1.00E-137	0	SH3BGRL
9.31E-142	0.41108436	0.517	0.186	1.66E-137	0	FMO2
1.12E-141	0.542863593	0.916	0.645	2.00E-137	0	NENF
2.03E-141	0.503727652	0.986	0.858	3.62E-137	0	GUK1
2.82E-141	0.526923483	0.95	0.761	5.03E-137	0	NDUFB7
2.99E-141	0.471212235	0.576	0.243	5.33E-137	0	EMILIN1
6.09E-141	0.579948859	0.848	0.577	1.09E-136	0	EIF5B
2.58E-140	0.458920995	0.531	0.218	4.60E-136	0	RBFOX2
3.02E-140	0.501413632	0.63	0.298	5.38E-136	0	WASL
2.77E-139	0.371443433	0.256	0.057	4.93E-135	0	NTF3
1.32E-138	0.391748433	0.315	0.086	2.34E-134	0	SMAD9
1.73E-138	0.487272698	0.621	0.291	3.08E-134	0	MAP1LC3A
4.83E-137	0.617356177	0.303	0.081	8.60E-133	0	MYOZ2
1.44E-136	0.476490293	0.461	0.179	2.56E-132	0	KLHL42
1.09E-135	0.478372197	0.843	0.442	1.95E-131	0	TINAGL1
2.43E-135	0.41536914	0.646	0.281	4.33E-131	0	ANTXR1
2.49E-135	0.480218862	0.734	0.362	4.44E-131	0	LIMCH1
2.52E-135	0.343628462	0.308	0.082	4.50E-131	0	INPP5A
8.21E-135	0.398589154	0.377	0.121	1.46E-130	0	SHROOM3
1.79E-134	0.457719941	0.386	0.13	3.20E-130	0	AMIGO2
7.59E-134	0.321334914	0.271	0.065	1.35E-129	0	TEAD3
1.37E-133	0.258393404	0.19	0.03	2.44E-129	0	C3orf70
1.38E-133	0.448905585	0.453	0.175	2.46E-129	0	TBL1X
6.47E-133	0.308561672	0.221	0.043	1.15E-128	0	TCEAL7
7.27E-133	0.487767253	0.517	0.211	1.30E-128	0	FBXO32
1.28E-132	0.598941633	0.807	0.527	2.28E-128	0	ROCK1
4.41E-132	0.300396588	0.234	0.048	7.85E-128	0	AL355974.2
4.55E-132	0.492550881	0.968	0.825	8.11E-128	0	MZT2B
6.25E-132	0.31785492	0.82	0.394	1.11E-127	0	PRELP
2.25E-131	0.508389913	0.617	0.306	4.01E-127	0	PITPNB
2.66E-131	0.371190344	0.314	0.088	4.74E-127	0	MYOZ1
2.45E-130	0.344740055	0.348	0.104	4.36E-126	0	ARHGEF25
3.76E-129	0.5333482	0.898	0.659	6.70E-125	0	SIVA1
1.24E-128	0.50301103	0.511	0.214	2.22E-124	0	PHLDA3
1.99E-128	0.431913212	0.637	0.291	3.54E-124	0	FMOD
5.83E-128	0.512106517	0.688	0.38	1.04E-123	0	ROCK2
9.61E-128	0.291725992	0.244	0.056	1.71E-123	0	C8orf88
1.86E-127	0.403640778	0.409	0.147	3.32E-123	0	ZBTB16
1.92E-127	0.25988282	0.195	0.034	3.41E-123	0	BX322562.1
4.61E-127	0.466569902	0.542	0.252	8.21E-123	0	GYG1
5.05E-127	0.36900141	0.998	0.978	9.01E-123	0	RPL14
1.33E-125	0.380766097	0.269	0.069	2.36E-121	0	CCDC146
5.27E-125	0.370186875	0.419	0.149	9.40E-121	0	LAMA5
5.73E-125	0.38142884	0.573	0.249	1.02E-120	0	HES4
6.34E-125	0.424070718	0.504	0.211	1.13E-120	0	LAMC1
7.22E-125	0.346010169	0.879	0.487	1.29E-120	0	CRIM1
8.92E-125	0.515002465	0.896	0.664	1.59E-120	0	MRFAP1
1.91E-124	0.38578149	0.309	0.09	3.41E-120	0	RASL11A
2.32E-124	0.499247851	0.798	0.476	4.14E-120	0	APP
3.87E-124	0.554068532	0.894	0.664	6.89E-120	0	KIF5B
8.59E-123	0.466961487	1	0.686	1.53E-118	0	IGFBP7
1.61E-122	0.405552997	0.399	0.146	2.86E-118	0	SMARCD3
5.36E-122	0.420847496	0.499	0.208	9.54E-118	0	COBLL1
3.63E-121	0.486303122	0.555	0.249	6.46E-117	0	PDGFA
5.67E-121	0.350310835	0.337	0.108	1.01E-116	0	WFS1
1.22E-120	0.482391124	0.892	0.664	2.17E-116	0	SLIRP
5.63E-120	0.431880739	0.274	0.072	1.00E-115	0	BEX2
1.21E-119	0.564446946	0.887	0.684	2.15E-115	0	HIST1H4C
2.11E-119	0.316089211	0.275	0.074	3.75E-115	0	PGR
3.23E-119	0.39574418	0.436	0.173	5.76E-115	0	KCTD10
3.89E-119	0.49674803	0.934	0.755	6.94E-115	0	C4orf3
3.43E-118	0.428011232	0.435	0.163	6.11E-114	0	CYFIP2
3.59E-118	0.439338964	0.988	0.911	6.39E-114	0	YBX1
1.04E-117	0.289729849	0.961	0.52	1.85E-113	0	CAV1
1.43E-117	0.469683283	0.984	0.783	2.54E-113	0	PTMS
3.45E-117	0.31093729	0.243	0.059	6.15E-113	0	HAND2-AS1
2.60E-116	0.369194983	0.386	0.138	4.62E-112	0	EBF1
5.02E-116	0.439005621	0.374	0.13	8.95E-112	0	TPH1
3.10E-115	0.359388696	0.325	0.104	5.52E-111	0	GLDN
6.11E-115	0.298513216	0.239	0.058	1.09E-110	0	CSDC2
6.70E-115	0.365649871	0.417	0.16	1.19E-110	0	RIMKLB
3.15E-114	0.387837792	0.437	0.172	5.61E-110	0	LARP6
4.64E-114	0.373714467	0.767	0.391	8.26E-110	0	CNN3
6.57E-114	0.65570328	0.481	0.213	1.17E-109	0	NRGN
8.85E-114	0.384572492	0.42	0.162	1.58E-109	0	HABP4
1.43E-112	0.465765861	0.583	0.301	2.56E-108	0	PTPN11
6.09E-112	0.427876699	0.807	0.505	1.08E-107	0	BCAP29
9.42E-112	0.25049975	0.192	0.038	1.68E-107	0	PDE8B
3.34E-111	0.46141891	0.803	0.529	5.96E-107	0	COX14
4.01E-111	0.441665922	1	0.934	7.15E-107	0	S100A6
5.76E-111	0.364724331	0.672	0.332	1.03E-106	0	MYO1D
1.87E-110	0.425434003	0.695	0.384	3.34E-106	0	OAT
9.72E-110	0.350813274	0.279	0.082	1.73E-105	0	LURAP1L
1.52E-109	0.468628949	0.94	0.762	2.71E-105	0	KTN1
5.37E-109	0.338717172	0.32	0.104	9.57E-105	0	DMPK
8.58E-109	0.540504863	0.73	0.445	1.53E-104	0	TCEAL3
1.15E-108	0.467593351	0.613	0.335	2.04E-104	0	UBA2
1.91E-108	0.301045894	0.331	0.108	3.40E-104	0	INPP4B
5.06E-108	0.460364186	0.965	0.642	9.01E-104	0	A2M
5.81E-108	0.286666434	0.244	0.063	1.03E-103	0	FBXL22
8.55E-108	0.392781857	0.627	0.311	1.52E-103	0	CTTN
1.33E-107	0.392619309	0.441	0.179	2.37E-103	0	GUCY1A1
1.57E-107	0.311661561	0.299	0.092	2.80E-103	0	NCALD
2.02E-107	0.394479675	0.617	0.299	3.60E-103	0	EFEMP2
2.82E-107	0.30222607	0.251	0.068	5.02E-103	0	AK4
3.96E-107	0.255574086	0.633	0.289	7.06E-103	0	ASPN
7.93E-107	0.412600122	0.483	0.218	1.41E-102	0	CCNB1IP1
8.96E-107	0.464543922	0.92	0.722	1.60E-102	0	ST13
1.03E-106	0.421689516	0.923	0.621	1.83E-102	0	CYB5R3
1.42E-106	0.41207085	0.511	0.239	2.53E-102	0	MTURN
4.85E-106	0.426248834	0.964	0.816	8.65E-102	0	PARK7
7.08E-106	0.386144235	0.475	0.213	1.26E-101	0	CDS2
8.87E-106	0.56456502	0.586	0.313	1.58E-101	0	DNAJB4
5.79E-105	0.34198566	0.621	0.304	1.03E-100	0	LIMS2
8.95E-105	0.434352905	0.617	0.324	1.59E-100	0	GNG12
1.55E-104	0.327284763	0.264	0.076	2.76E-100	0	GSG1L
4.64E-104	0.419184613	0.423	0.174	8.27E-100	0	DSEL
2.52E-103	0.441530321	0.877	0.644	4.49E-99	0	DYNC1I2
6.74E-103	0.27609571	0.214	0.051	1.20E-98	0	NPTX2
1.35E-102	0.360464946	0.366	0.139	2.40E-98	0	TP53BP2
1.50E-102	0.407645201	0.446	0.193	2.67E-98	0	PRR34-AS1
1.77E-102	0.308991224	0.295	0.095	3.16E-98	0	NXPH3
2.49E-102	0.387565767	0.534	0.257	4.44E-98	0	SUN1
7.03E-102	0.420408103	0.792	0.487	1.25E-97	0	MYADM
1.30E-101	0.296255817	0.249	0.069	2.32E-97	0	LGI2
1.45E-101	0.436275612	0.691	0.418	2.59E-97	0	DYNLT3
1.82E-101	0.370443301	0.407	0.169	3.24E-97	0	HADH
2.35E-101	0.461760779	0.717	0.45	4.19E-97	0	BRD7
8.81E-101	0.503094131	0.47	0.216	1.57E-96	0	NEDD9
2.10E-100	0.342294052	0.321	0.112	3.75E-96	0	GRAMD2B
2.42E-100	0.329720433	0.329	0.116	4.31E-96	0	BMPR1A
2.54E-100	0.29250648	0.275	0.085	4.52E-96	0	ALPK3
2.82E-100	0.370633569	0.987	0.911	5.03E-96	0	UQCRB
3.62E-100	0.372680618	0.468	0.212	6.46E-96	0	MED21
4.03E-100	0.320296572	0.377	0.142	7.19E-96	0	C1QTNF2
1.06E-99	0.272055817	0.249	0.071	1.88E-95	0	MAGI2
1.62E-99	0.359328957	0.411	0.169	2.89E-95	0	BCAR1
2.32E-99	0.386659252	0.928	0.53	4.14E-95	0	CRIP2
2.36E-99	0.283190057	0.32	0.107	4.20E-95	0	MAOB
2.98E-99	0.264219574	0.22	0.056	5.32E-95	0	TIMP4
3.52E-99	0.428947382	0.706	0.414	6.27E-95	0	ZFYVE21
3.93E-99	0.320894131	0.349	0.125	7.01E-95	0	C1QTNF7
1.64E-98	0.499452594	0.858	0.629	2.93E-94	0	MIF
1.85E-98	0.379800236	0.327	0.118	3.30E-94	0	SLC16A7
7.99E-98	0.371086789	0.439	0.196	1.42E-93	0	MANBAL
6.86E-97	0.32058292	0.993	0.942	1.22E-92	0	RPL36AL
1.48E-96	0.305666417	0.688	0.355	2.64E-92	0	COPZ2
1.98E-96	0.426926631	0.793	0.531	3.52E-92	0	PJA2
2.30E-96	0.312257332	0.254	0.075	4.10E-92	0	VGLL3
3.00E-96	0.259508117	0.203	0.05	5.34E-92	0	ERBB4
1.14E-95	0.436642745	0.636	0.371	2.04E-91	0	PPP2CB
1.71E-95	0.388668075	0.466	0.207	3.05E-91	0	C1QTNF1
1.93E-95	0.420744879	0.928	0.755	3.44E-91	0	NDUFB8
3.86E-95	0.35474629	0.399	0.167	6.88E-91	0	PGM5
4.20E-95	0.484918655	0.649	0.362	7.48E-91	0	GMDS
4.28E-95	0.428688676	0.676	0.409	7.63E-91	0	PCBD1
4.28E-95	0.397299691	0.59	0.312	7.63E-91	0	SEPT10
4.72E-95	0.307884936	0.366	0.142	8.41E-91	0	PHLDB2
6.20E-95	0.291909895	0.278	0.088	1.10E-90	0	SCUBE3
6.53E-95	0.380924458	0.27	0.086	1.16E-90	0	BAMBI
9.01E-95	0.448431012	0.809	0.58	1.61E-90	0	SMDT1
1.46E-94	0.37478875	0.499	0.236	2.60E-90	0	GSTM3
1.91E-94	0.383622758	0.405	0.175	3.40E-90	0	JAK2
2.03E-94	0.442566799	0.875	0.645	3.61E-90	0	DDAH2
5.58E-94	0.34905021	0.44	0.193	9.94E-90	0	MAFF
6.34E-94	0.409435386	0.618	0.348	1.13E-89	0	TRIP6
6.88E-94	0.401592155	0.604	0.324	1.23E-89	0	TUBB6
9.04E-94	0.4338878	0.776	0.516	1.61E-89	0	RNASEH2C
1.24E-93	0.353942365	0.323	0.117	2.21E-89	0	PDE1A
1.71E-93	0.37672027	0.358	0.136	3.05E-89	0	WISP2
2.15E-93	0.432450335	0.786	0.532	3.83E-89	0	HEBP2
2.17E-93	0.538842608	0.724	0.491	3.87E-89	0	CCT8
4.62E-93	0.435660093	0.912	0.72	8.23E-89	0	CNBP
1.19E-92	0.358028999	0.475	0.227	2.12E-88	0	CALCOCO1
1.22E-92	0.407919423	0.953	0.804	2.18E-88	0	COX6A1
1.77E-92	0.415175204	0.641	0.369	3.15E-88	0	RHOQ
1.87E-92	0.265297702	0.246	0.073	3.33E-88	0	DUSP8
2.55E-92	0.428208372	0.858	0.625	4.54E-88	0	RWDD1
3.55E-92	0.4092905	0.96	0.831	6.33E-88	0	MORF4L1
8.82E-92	0.412409112	0.726	0.449	1.57E-87	0	PSIP1
1.53E-91	0.319373773	0.341	0.129	2.73E-87	0	AC068888.1
1.70E-91	0.305912123	0.352	0.136	3.03E-87	0	ADARB1
4.54E-91	0.38783096	0.463	0.22	8.09E-87	0	NT5C3B
1.08E-90	0.404103867	0.744	0.486	1.93E-86	0	WDR1
1.13E-90	0.311121847	0.381	0.16	2.01E-86	0	PYGB
1.68E-90	0.355343958	0.353	0.141	2.99E-86	0	SACS
4.47E-90	0.375071531	0.542	0.278	7.96E-86	0	FGFR1
1.30E-89	0.251538811	0.229	0.066	2.31E-85	0	CHSY3
1.56E-89	0.402944589	0.919	0.761	2.78E-85	0	UQCRQ
1.74E-89	0.33263759	0.331	0.125	3.10E-85	0	CYS1
5.33E-89	0.432636648	0.561	0.297	9.49E-85	0	MYLIP
5.81E-89	0.318931021	0.403	0.173	1.03E-84	0	PGM1
1.07E-88	0.31942034	0.35	0.137	1.90E-84	0	HEY2
1.91E-88	0.395396141	0.616	0.351	3.40E-84	0	CFDP1
1.93E-88	0.384774304	0.582	0.32	3.45E-84	0	NDUFAF2
3.83E-88	0.268823503	0.27	0.09	6.83E-84	0	CAB39L
4.56E-88	0.42175082	0.767	0.519	8.12E-84	0	DYNLT1
6.42E-88	0.366928954	0.452	0.214	1.14E-83	0	HSDL2
6.57E-88	0.680664428	0.589	0.336	1.17E-83	0	MT1X
1.39E-87	0.387221353	0.707	0.438	2.48E-83	0	NPTN
1.70E-87	0.423279465	0.826	0.6	3.03E-83	0	NOL7
3.72E-87	0.2744118	0.274	0.093	6.62E-83	0	B3GALNT2
4.77E-87	0.303566065	0.392	0.168	8.49E-83	0	INSR
6.29E-87	0.428736898	0.85	0.643	1.12E-82	0	VAPA
7.55E-87	0.410120812	0.739	0.494	1.34E-82	0	MPC1
7.99E-87	0.26524103	0.351	0.136	1.42E-82	0	ANO1
1.03E-86	0.300592695	0.415	0.182	1.83E-82	0	FRY
1.39E-86	0.408442343	0.755	0.505	2.49E-82	0	METAP2
1.40E-86	0.318865144	0.61	0.321	2.50E-82	0	OPTN
1.90E-86	0.263196684	0.259	0.084	3.39E-82	0	MAOA
6.95E-86	0.345805603	0.991	0.934	1.24E-81	0	BTF3
8.36E-86	0.293899006	0.312	0.117	1.49E-81	0	GALNT18
1.11E-85	0.340107841	0.488	0.235	1.99E-81	0	CTDSPL
1.37E-85	0.355085393	0.439	0.207	2.43E-81	0	TMEM159
1.37E-85	0.324298551	0.341	0.136	2.45E-81	0	SDC4
1.65E-85	0.30017507	0.371	0.15	2.94E-81	0	ANGPT1
2.53E-85	0.356128602	0.966	0.778	4.51E-81	0	RABAC1
2.94E-85	0.337367608	0.618	0.343	5.24E-81	0	VGLL4
3.24E-85	0.251924942	0.234	0.071	5.77E-81	0	ROR1
5.22E-85	0.304522323	0.305	0.114	9.30E-81	0	CYP27A1
5.39E-85	0.325780932	0.409	0.181	9.60E-81	0	THRB
7.16E-85	0.392077849	0.932	0.738	1.28E-80	0	NDUFC1
3.01E-84	0.3267486	0.434	0.198	5.37E-80	0	C1orf198
3.52E-84	0.383102312	0.937	0.778	6.28E-80	0	NDUFB4
6.82E-84	0.309683472	0.992	0.957	1.22E-79	0	RPS10
7.28E-84	0.295700758	0.806	0.566	1.30E-79	0	HSPA1A
7.68E-84	0.325099806	0.385	0.167	1.37E-79	0	KIF1C
1.60E-83	0.31849836	0.315	0.118	2.85E-79	0	HRCT1
2.93E-83	0.362613002	0.536	0.284	5.21E-79	0	FMC1
4.51E-83	0.416586187	0.762	0.518	8.04E-79	0	CRTAP
7.68E-83	0.28712209	0.294	0.11	1.37E-78	0	PDK3
8.27E-83	0.383899453	0.897	0.679	1.47E-78	0	PRDX6
1.12E-82	0.393922052	0.866	0.666	2.00E-78	0	RNF7
1.90E-82	0.292997749	0.287	0.104	3.39E-78	0	CENPV
2.50E-82	0.398748701	0.8	0.561	4.45E-78	0	YWHAQ
8.28E-82	0.403187577	0.919	0.747	1.47E-77	0	SERBP1
9.28E-82	0.355443487	0.484	0.245	1.65E-77	0	TUSC1
1.37E-81	0.351071569	0.557	0.291	2.45E-77	0	RBMS3
3.65E-81	0.356334071	0.558	0.298	6.50E-77	0	PTK2
3.95E-81	0.402048328	0.55	0.3	7.05E-77	0	CDC42EP3
5.05E-81	0.267928665	0.303	0.113	9.00E-77	0	PLEKHH2
8.58E-81	0.325437387	0.995	0.931	1.53E-76	0	GNAS
9.08E-81	0.368281616	0.713	0.428	1.62E-76	0	TCEAL9
1.13E-80	0.372968744	0.828	0.568	2.01E-76	0	VEGFB
1.49E-80	0.306018154	0.342	0.14	2.66E-76	0	KIAA1671
2.92E-80	0.345156227	0.498	0.262	5.20E-76	0	TBC1D1
6.87E-80	0.356213109	0.958	0.851	1.22E-75	0	ATP5MD
9.12E-80	0.459970699	0.204	0.059	1.62E-75	0	IL13RA2
1.69E-79	0.297708757	0.333	0.137	3.01E-75	0	KCTD9
2.07E-78	0.388773459	0.812	0.585	3.68E-74	0	MRPL20
6.68E-78	0.395389794	0.735	0.488	1.19E-73	0	C1orf122
1.07E-77	0.362996288	0.633	0.385	1.92E-73	0	RRAGA
2.50E-77	0.335946249	0.917	0.758	4.45E-73	0	PLCG2
3.32E-77	0.284852662	0.356	0.153	5.92E-73	0	C16orf45
4.84E-77	0.328814113	0.644	0.39	8.62E-73	0	CCSER2
6.38E-77	0.306340062	0.327	0.135	1.14E-72	0	PXMP2
7.74E-77	0.252376378	0.226	0.073	1.38E-72	0	SLC25A23
2.90E-76	0.381387876	0.66	0.419	5.16E-72	0	NSRP1
4.39E-76	0.362667205	0.874	0.672	7.82E-72	0	PSMB6
4.75E-76	0.293550431	0.35	0.152	8.46E-72	0	SYNC
1.01E-75	0.361778644	0.705	0.459	1.80E-71	0	DCTN2
1.63E-75	0.304332837	0.482	0.241	2.90E-71	0	RGS3
1.93E-75	0.34199449	0.402	0.185	3.45E-71	0	NDN
2.34E-75	0.370959488	0.798	0.572	4.17E-71	0	MACF1
4.86E-75	0.259566377	0.197	0.058	8.65E-71	0	SOX5
9.86E-75	0.279292804	0.6	0.318	1.76E-70	0	SDC2
1.44E-74	0.35493734	0.902	0.696	2.56E-70	0	DYNLRB1
1.94E-74	0.438908573	0.963	0.819	3.45E-70	0	RPS27L
2.04E-74	0.261098187	0.54	0.287	3.63E-70	0	ADGRE5
2.51E-74	0.382891648	0.78	0.547	4.47E-70	0	PGAM1
4.00E-74	0.346067887	0.751	0.497	7.13E-70	0	MPG
5.28E-74	0.354073396	0.476	0.252	9.40E-70	0	BTG3
8.76E-74	0.326963658	0.886	0.695	1.56E-69	0	SELENOK
1.57E-73	0.26128513	0.567	0.293	2.81E-69	0	ESAM
1.86E-73	0.362498537	0.641	0.404	3.31E-69	0	ZC3H13
1.99E-73	0.30918602	0.374	0.167	3.54E-69	0	DMKN
9.14E-73	0.343140615	0.476	0.252	1.63E-68	0	ZFAND1
2.09E-72	0.332472179	0.986	0.931	3.73E-68	0	MT-ND4L
3.98E-72	0.352017407	0.729	0.49	7.09E-68	0	ZYX
4.69E-72	0.32193652	0.575	0.326	8.35E-68	0	HYI
5.43E-72	0.313319779	0.861	0.554	9.67E-68	0	SERPING1
7.23E-72	0.361940994	0.832	0.62	1.29E-67	0	CHURC1
7.29E-72	0.348477389	0.971	0.823	1.30E-67	0	PPDPF
2.16E-71	0.347448475	0.911	0.732	3.84E-67	0	NDUFB10
3.76E-71	0.329500877	0.723	0.471	6.69E-67	0	PSMB5
5.88E-71	0.275594069	0.344	0.15	1.05E-66	0	RAI14
6.52E-71	0.294233268	0.34	0.149	1.16E-66	0	PER2
7.87E-71	0.343712834	0.987	0.928	1.40E-66	0	HSP90AA1
8.26E-71	0.353536178	0.578	0.34	1.47E-66	0	LRRFIP2
1.49E-70	0.283256199	0.275	0.105	2.66E-66	0	RGS4
1.55E-70	0.252243706	0.298	0.121	2.76E-66	0	FYCO1
1.60E-70	0.370730551	0.72	0.485	2.85E-66	0	RAP1A
1.93E-70	0.352826181	0.683	0.447	3.44E-66	0	MSRB2
2.52E-70	0.331877977	0.903	0.705	4.48E-66	0	ATP5MC3
2.66E-70	0.349178358	0.758	0.522	4.75E-66	0	MAF1
3.16E-70	0.360649599	0.719	0.497	5.63E-66	0	GLS
5.06E-70	0.344479005	0.724	0.496	9.02E-66	0	BCL7C
5.37E-70	0.274875369	0.177	0.051	9.57E-66	0	AC018742.1
6.37E-70	0.290776219	0.361	0.163	1.13E-65	0	SMARCA1
7.10E-70	0.365662418	0.82	0.581	1.26E-65	0	ARL2
8.05E-70	0.261077663	0.341	0.148	1.43E-65	0	APBB2
1.41E-69	0.380917158	0.687	0.452	2.50E-65	0	PXDC1
2.34E-69	0.283560484	0.367	0.166	4.16E-65	0	PDE3A
2.60E-69	0.327883158	0.621	0.383	4.63E-65	0	RBBP7
3.30E-69	0.269240811	0.29	0.115	5.87E-65	0	GPRC5A
3.43E-69	0.333149279	0.799	0.57	6.11E-65	0	CLTB
3.53E-69	0.292848947	0.336	0.15	6.29E-65	0	AVEN
7.10E-69	0.250458688	0.265	0.101	1.27E-64	0	RBMXL1
8.28E-69	0.302380386	0.374	0.173	1.47E-64	0	MPDZ
1.05E-68	0.407258722	0.611	0.398	1.88E-64	0	SPOP
1.34E-68	0.301496051	0.446	0.227	2.38E-64	0	MINDY2
1.36E-68	0.331017698	0.67	0.419	2.42E-64	0	CFAP97
1.59E-68	0.324464758	0.527	0.293	2.83E-64	0	ESYT2
1.59E-68	0.326395671	0.565	0.334	2.83E-64	0	DYNC1LI1
1.82E-68	0.323197211	0.443	0.23	3.24E-64	0	SESTD1
1.97E-68	0.349730531	0.66	0.434	3.52E-64	0	RALY
2.16E-68	0.359571303	0.633	0.393	3.86E-64	0	FOXN3
2.17E-68	0.370656259	0.621	0.394	3.86E-64	0	ACTR10
2.52E-68	0.273065335	0.322	0.14	4.48E-64	0	ARHGEF10L
3.33E-68	0.256764743	0.239	0.086	5.94E-64	0	AC027031.2
3.48E-68	0.278954791	0.996	0.963	6.20E-64	0	RPL10A
5.88E-68	0.440366485	0.774	0.538	1.05E-63	0	GLIPR1
2.51E-67	0.263421682	0.794	0.498	4.47E-63	0	GYPC
2.76E-67	0.268080384	0.396	0.192	4.92E-63	0	SERGEF
3.64E-67	0.343138396	0.73	0.501	6.49E-63	0	PDAP1
5.00E-67	0.298688193	0.498	0.272	8.92E-63	0	TSR2
7.17E-67	0.30411795	0.405	0.206	1.28E-62	0	KIAA0232
8.20E-67	0.274011667	0.395	0.187	1.46E-62	0	ISYNA1
9.04E-67	0.292537857	0.534	0.298	1.61E-62	0	RTL8C
9.58E-67	0.2692643	0.353	0.16	1.71E-62	0	ARHGEF17
1.41E-66	0.299143716	0.502	0.275	2.51E-62	0	RTL8A
1.58E-66	0.276476418	0.33	0.146	2.81E-62	0	RASGRP2
1.68E-66	0.273774367	0.978	0.878	2.99E-62	0	HINT1
2.34E-66	0.297198371	0.43	0.215	4.17E-62	0	ZNF704
2.65E-66	0.327364137	0.932	0.817	4.73E-62	0	SUB1
3.05E-66	0.320906467	0.595	0.36	5.43E-62	0	REEP3
4.07E-66	0.365884101	0.6	0.375	7.25E-62	0	NME4
4.48E-66	0.360369726	0.922	0.759	7.98E-62	0	TOMM20
4.67E-66	0.31336371	0.941	0.787	8.32E-62	0	SEM1
5.19E-66	0.348631783	0.513	0.292	9.24E-62	0	WBP4
8.61E-66	0.323965835	0.951	0.802	1.53E-61	0	PSMB1
9.90E-66	0.33405188	0.783	0.564	1.76E-61	0	MPHOSPH8
1.22E-65	0.346929455	0.836	0.623	2.18E-61	0	BANF1
1.75E-65	0.290005686	0.328	0.147	3.11E-61	0	AC093673.1
1.78E-65	0.329787131	0.761	0.539	3.18E-61	0	NUDC
1.99E-65	0.32341995	0.857	0.592	3.55E-61	0	PRDX2
3.04E-65	0.2620608	0.47	0.248	5.42E-61	0	PKD1
4.29E-65	0.335881819	0.307	0.135	7.65E-61	0	ERRFI1
5.84E-65	0.358243742	0.602	0.37	1.04E-60	0	EPB41L4A-AS1
3.24E-64	0.253129173	0.348	0.162	5.78E-60	0	AEBP2
3.90E-64	0.250852437	0.272	0.109	6.95E-60	0	WEE1
8.63E-64	0.341672757	0.788	0.58	1.54E-59	0	PRMT2
3.34E-63	0.25943097	0.507	0.27	5.96E-59	0	TJP1
5.73E-63	0.315446074	0.694	0.466	1.02E-58	0	AIMP1
4.48E-62	0.305884891	0.42	0.218	7.99E-58	0	FZD1
4.79E-62	0.307298997	0.889	0.688	8.54E-58	0	MYH9
5.32E-62	0.516097213	0.373	0.195	9.48E-58	0	CREB5
7.85E-62	0.279253088	0.384	0.194	1.40E-57	0	PRPSAP1
9.64E-62	0.285340235	0.402	0.204	1.72E-57	0	SHISA4
1.11E-61	0.324963105	0.657	0.421	1.97E-57	0	BEX4
1.22E-61	0.268496653	0.376	0.186	2.17E-57	0	PFKP
1.34E-61	0.285369426	0.718	0.482	2.39E-57	0	PIN1
1.52E-61	0.318837135	0.582	0.364	2.70E-57	0	NUTF2
1.73E-61	0.29590786	0.479	0.269	3.09E-57	0	MPRIP
1.83E-61	0.317238767	0.657	0.427	3.27E-57	0	ARPC1A
3.68E-61	0.277989687	0.51	0.284	6.56E-57	0	MGLL
4.29E-61	0.280195368	0.879	0.631	7.65E-57	0	ID3
5.11E-61	0.317869537	0.366	0.184	9.10E-57	0	MTHFD2
6.49E-61	0.270691289	0.974	0.891	1.16E-56	0	ELOB
1.03E-60	0.25023638	0.54	0.308	1.83E-56	0	MICAL2
1.44E-60	0.328272276	0.888	0.722	2.56E-56	0	TBCA
1.75E-60	0.31820188	0.789	0.57	3.12E-56	0	NDUFB9
1.84E-60	0.295000481	0.731	0.472	3.27E-56	0	PLEKHO1
3.40E-60	0.292927941	0.928	0.783	6.06E-56	0	SEC61G
4.46E-60	0.298609022	0.981	0.874	7.95E-56	0	DYNLL1
5.45E-60	0.252807967	0.368	0.182	9.71E-56	0	SPAG16
5.60E-60	0.266739631	0.532	0.289	9.98E-56	0	NR2F2
8.08E-60	0.312131127	0.67	0.446	1.44E-55	0	MRPS36
9.64E-60	0.253992519	0.414	0.211	1.72E-55	0	DDR2
9.91E-60	0.292738171	0.573	0.345	1.77E-55	0	TMEM43
1.03E-59	0.315818462	0.703	0.478	1.83E-55	0	CAMLG
2.18E-59	0.284382809	0.608	0.384	3.89E-55	0	DYNC1LI2
2.31E-59	0.274073919	0.464	0.257	4.11E-55	0	CREB3
3.29E-59	0.277179022	0.359	0.179	5.86E-55	0	KIF13A
3.38E-59	0.285657819	0.97	0.864	6.02E-55	0	ATP5ME
4.40E-59	0.253834488	0.406	0.209	7.83E-55	0	ZSCAN18
4.98E-59	0.393765884	0.243	0.095	8.87E-55	0	C5orf46
5.70E-59	0.264920289	0.499	0.288	1.02E-54	0	SMIM10L1
6.18E-59	0.284221781	0.368	0.186	1.10E-54	0	ZC2HC1A
6.58E-59	0.31973081	0.751	0.549	1.17E-54	0	RAD23A
7.03E-59	0.270316319	0.757	0.525	1.25E-54	0	TERF2IP
1.02E-58	0.311257704	0.94	0.809	1.82E-54	0	CIRBP
1.47E-58	0.287765382	0.605	0.381	2.61E-54	0	SUN2
1.47E-58	0.281218219	0.415	0.222	2.63E-54	0	CHORDC1
1.99E-58	0.257599516	0.998	0.99	3.55E-54	0	MT-ND3
3.02E-58	0.264145984	0.991	0.944	5.38E-54	0	TOMM7
1.04E-57	0.284596211	0.584	0.343	1.86E-53	0	PKIG
1.24E-57	0.323170265	0.799	0.536	2.20E-53	0	RPS4Y1
1.71E-57	0.281710952	0.606	0.387	3.04E-53	0	HSD17B10
2.00E-57	0.282248662	0.756	0.505	3.56E-53	0	RAB34
4.44E-57	0.255016836	0.956	0.824	7.91E-53	0	SEPT7
4.64E-57	0.279333389	0.941	0.822	8.27E-53	0	ATP5PF
7.07E-57	0.29339846	0.585	0.364	1.26E-52	0	PCGF5
7.78E-57	0.290743372	0.595	0.375	1.39E-52	0	SCOC
8.26E-57	0.292383945	0.957	0.786	1.47E-52	0	LAPTM4A
9.71E-57	0.285091555	0.469	0.254	1.73E-52	0	PLSCR4
1.49E-56	0.302472457	0.674	0.457	2.65E-52	0	CCT7
2.29E-56	0.361047826	0.856	0.702	4.08E-52	0	MT-ATP8
5.47E-56	0.49680375	0.315	0.153	9.75E-52	0	CKB
9.52E-56	0.265400748	0.474	0.273	1.70E-51	0	DLGAP4
1.22E-55	0.265721192	0.386	0.202	2.17E-51	0	ARMCX1
2.66E-55	0.27270701	0.499	0.292	4.74E-51	0	TMEM18
3.32E-55	0.288114733	0.701	0.479	5.91E-51	0	DNAJC19
5.90E-55	0.288536219	0.911	0.695	1.05E-50	0	YBX3
7.90E-55	0.304083541	0.849	0.65	1.41E-50	0	PSMD8
9.59E-55	0.288620646	0.542	0.331	1.71E-50	0	RSU1
5.05E-54	0.292089015	0.432	0.239	8.99E-50	0	TCEAL1
6.85E-54	0.254031162	0.493	0.292	1.22E-49	0	PEF1
7.20E-54	0.300030683	0.657	0.435	1.28E-49	0	TMED4
8.42E-54	0.325835527	0.434	0.246	1.50E-49	0	PROS1
8.44E-54	0.274743938	0.912	0.677	1.50E-49	0	MEF2C
9.78E-54	0.322730928	0.907	0.731	1.74E-49	0	SLC25A6
1.15E-53	0.2781311	0.984	0.909	2.04E-49	0	RPL7
1.23E-53	0.290834419	0.779	0.571	2.19E-49	0	PDCD5
1.43E-53	0.344051627	0.793	0.61	2.55E-49	0	NDFIP1
1.98E-53	0.256775138	0.333	0.166	3.52E-49	0	LARP1B
2.46E-53	0.289557182	0.817	0.613	4.38E-49	0	ROMO1
3.56E-53	0.262574984	0.567	0.351	6.34E-49	0	SVIP
4.62E-53	0.257329444	0.449	0.256	8.24E-49	0	GCSH
4.97E-53	0.296711703	0.65	0.435	8.86E-49	0	FUNDC2
5.03E-53	0.338174225	0.949	0.809	8.96E-49	0	LDHA
1.75E-52	0.283303033	0.496	0.298	3.11E-48	0	DESI2
2.10E-52	0.276347862	0.925	0.775	3.74E-48	0	EIF4A2
2.86E-52	0.289115451	0.498	0.301	5.10E-48	0	GBP2
3.05E-52	0.286079578	0.777	0.57	5.44E-48	0	CALM3
4.75E-52	0.287645899	0.581	0.379	8.46E-48	0	RAB11B
7.61E-52	0.26196847	0.519	0.319	1.36E-47	0	UBE2V2
3.78E-51	0.25225201	0.438	0.249	6.74E-47	0	PRKRA
2.01E-50	0.286938403	0.663	0.455	3.57E-46	0	PSMC3
2.56E-50	0.295116807	0.532	0.341	4.57E-46	0	ATP2A2
3.41E-50	0.280841401	0.43	0.243	6.08E-46	0	OSBPL1A
1.04E-49	0.306579343	0.664	0.459	1.86E-45	0	RSF1
1.11E-49	0.267909732	0.608	0.398	1.98E-45	0	ARPP19
1.49E-49	0.251483159	0.317	0.157	2.66E-45	0	GPRC5C
1.49E-49	0.255152768	0.677	0.467	2.66E-45	0	LRP10
3.25E-49	0.266907353	0.703	0.492	5.79E-45	0	FAM162A
6.47E-49	0.257069296	0.389	0.215	1.15E-44	0	NAPG
6.71E-49	0.281637443	0.647	0.443	1.20E-44	0	MLF2
7.03E-49	0.264689753	0.744	0.541	1.25E-44	0	RTF1
7.98E-49	0.295991348	0.982	0.926	1.42E-44	0	JUND
1.43E-48	0.271929855	0.573	0.376	2.55E-44	0	CHMP2B
1.69E-48	0.280282653	0.91	0.723	3.00E-44	0	PKM
2.71E-48	0.269921245	0.704	0.495	4.82E-44	0	COPS6
2.85E-48	0.271517896	0.904	0.756	5.08E-44	0	ANAPC16
3.28E-48	0.283632677	0.686	0.49	5.84E-44	0	MDH1
3.34E-48	0.285361744	0.885	0.736	5.94E-44	0	CSDE1
9.74E-48	0.306723615	0.834	0.65	1.74E-43	0	COX7A2L
1.97E-47	0.262785703	0.92	0.779	3.51E-43	0	PTGES3
1.48E-46	0.256449713	0.958	0.835	2.63E-42	0	COX8A
1.84E-46	0.260988909	0.66	0.461	3.29E-42	0	PSMD7
3.38E-46	0.267375824	0.916	0.763	6.02E-42	0	ISCU
6.51E-46	0.293884884	0.873	0.692	1.16E-41	0	TMEM14C
1.66E-45	0.294377827	0.874	0.735	2.95E-41	0	MBNL1
4.18E-45	0.250970922	0.636	0.429	7.44E-41	0	TAF7
1.24E-44	0.251886281	0.389	0.221	2.21E-40	0	VEZT
1.32E-44	0.272188762	0.74	0.544	2.35E-40	0	DDT
4.04E-43	0.255269211	0.734	0.529	7.19E-39	0	ALDH2
7.06E-43	0.252926372	0.707	0.511	1.26E-38	0	UBE2M
7.91E-43	0.278341075	0.91	0.762	1.41E-38	0	ENO1
1.10E-42	0.260885799	0.362	0.202	1.96E-38	0	ANKRD37
1.57E-42	0.263749045	0.933	0.814	2.79E-38	0	ARL6IP4
3.00E-42	0.272034983	0.903	0.709	5.34E-38	0	APLP2
3.24E-42	0.253869147	0.831	0.663	5.78E-38	0	SSB
1.72E-41	0.274642415	0.309	0.162	3.07E-37	0	HIST1H1C
8.50E-41	0.253460488	0.8	0.616	1.51E-36	0	ANP32B
9.60E-41	0.251866415	0.377	0.221	1.71E-36	0	EIF1AY
1.41E-40	0.267885508	0.542	0.362	2.51E-36	0	ATL3
3.61E-40	0.256656689	0.864	0.689	6.44E-36	0	EIF3H
2.79E-39	0.255828062	0.737	0.558	4.97E-35	0	PHB2
7.55E-32	0.256570139	0.568	0.41	1.35E-27	0	TMEM30A
3.49E-29	0.387610108	0.317	0.187	6.22E-25	0	ADH1B
2.04E-21	0.250410684	0.575	0.443	3.63E-17	0	RAB32
0	3.645820746	0.947	0.328	0	1	SELENOP
0	3.566847509	0.995	0.115	0	1	C1QA
0	3.489075407	0.995	0.104	0	1	C1QB
0	3.442017409	0.53	0.026	0	1	FCGBP
0	3.399188271	0.992	0.166	0	1	CD14
0	3.345374921	0.994	0.095	0	1	C1QC
0	3.180970173	0.999	0.399	0	1	CD74
0	3.091955619	0.914	0.056	0	1	FOLR2
0	3.074062453	0.978	0.101	0	1	MS4A7
0	3.053109647	0.998	0.335	0	1	HLA-DRA
0	2.922880667	0.936	0.107	0	1	FCGR3A
0	2.889774748	0.994	0.52	0	1	CTSB
0	2.867101409	0.998	0.311	0	1	HLA-DPA1
0	2.843995598	0.817	0.059	0	1	F13A1
0	2.818529964	0.983	0.134	0	1	FCGR2A
0	2.817900359	0.999	0.339	0	1	HLA-DRB1
0	2.790346056	0.986	0.138	0	1	HLA-DQA1
0	2.776236896	0.871	0.203	0	1	RNASE1
0	2.731547877	0.889	0.23	0	1	PLTP
0	2.70493583	0.989	0.247	0	1	HLA-DRB5
0	2.703818213	0.937	0.185	0	1	STAB1
0	2.671643811	0.868	0.07	0	1	MRC1
0	2.667002392	0.997	0.173	0	1	TYROBP
0	2.643524343	0.939	0.081	0	1	SLCO2B1
0	2.60265449	0.993	0.131	0	1	AIF1
0	2.602380809	0.987	0.21	0	1	HLA-DQB1
0	2.589717237	0.969	0.093	0	1	CSF1R
0	2.588753167	0.982	0.117	0	1	MS4A6A
0	2.572834475	0.997	0.397	0	1	HLA-DPB1
0	2.566018618	0.657	0.144	0	1	CCL2
0	2.52030804	0.946	0.081	0	1	MSR1
0	2.492276619	0.925	0.275	0	1	DAB2
0	2.473656941	0.894	0.063	0	1	CD163
0	2.470495936	0.899	0.098	0	1	CFD
0	2.437651438	0.828	0.282	0	1	LGMN
0	2.407834981	0.925	0.145	0	1	MAF
0	2.403238467	0.948	0.171	0	1	MAFB
0	2.348802122	0.984	0.226	0	1	HLA-DMA
0	2.335548201	0.969	0.174	0	1	CD68
0	2.320996004	0.988	0.158	0	1	FCER1G
0	2.302478212	0.854	0.065	0	1	MS4A4A
0	2.284130567	0.975	0.542	0	1	ZFP36L1
0	2.262868664	0.451	0.066	0	1	HLA-DQA2
0	2.224586102	0.983	0.254	0	1	LAPTM5
0	2.169210729	0.885	0.07	0	1	VSIG4
0	2.137560995	0.589	0.063	0	1	C3
0	2.086228595	0.961	0.323	0	1	MARCKS
0	2.058385502	0.705	0.087	0	1	CCL3
0	2.045960573	0.346	0.011	0	1	CCL8
0	2.042380338	0.883	0.086	0	1	CYBB
0	2.035412223	0.901	0.109	0	1	TMEM176B
0	2.01691799	0.874	0.064	0	1	C3AR1
0	2.012982081	0.931	0.115	0	1	HLA-DMB
0	1.969829503	0.995	0.618	0	1	CYBA
0	1.910127879	0.93	0.3	0	1	CTSC
0	1.901780515	0.986	0.596	0	1	FCGRT
0	1.901668072	0.979	0.23	0	1	CTSS
0	1.889534387	0.948	0.169	0	1	ITGB2
0	1.875615467	0.839	0.189	0	1	SGK1
0	1.867249189	0.756	0.127	0	1	PLAU
0	1.83697571	0.898	0.168	0	1	CXCL16
0	1.836200799	0.922	0.306	0	1	KCTD12
0	1.832591458	0.82	0.06	0	1	GPR34
0	1.829369415	0.995	0.652	0	1	SAT1
0	1.827208227	0.986	0.769	0	1	PSAP
0	1.813834009	0.999	0.985	0	1	FTL
0	1.812581917	0.823	0.15	0	1	RUNX1
0	1.80343507	0.932	0.376	0	1	GLUL
0	1.803406748	0.807	0.16	0	1	CD93
0	1.769970381	0.938	0.249	0	1	TYMP
0	1.745744136	0.753	0.059	0	1	FCGR1A
0	1.745086163	0.956	0.357	0	1	IER3
0	1.742749629	0.783	0.066	0	1	MPEG1
0	1.741823747	0.956	0.472	0	1	TXNIP
0	1.735211131	0.783	0.074	0	1	C5AR1
0	1.720488547	0.977	0.689	0	1	CTSZ
0	1.715608823	0.803	0.061	0	1	ADAP2
0	1.708037666	0.965	0.521	0	1	GRN
0	1.701517628	0.911	0.107	0	1	SPI1
0	1.677723624	0.949	0.678	0	1	KLF6
0	1.654508314	0.529	0.064	0	1	CCL3L1
0	1.637129132	0.768	0.063	0	1	FPR3
0	1.636610439	0.932	0.342	0	1	RNASET2
0	1.631630399	0.962	0.45	0	1	CEBPD
0	1.624802669	0.714	0.22	0	1	NR4A2
0	1.612190515	0.861	0.208	0	1	TGFBI
0	1.604758431	0.85	0.096	0	1	CLEC7A
0	1.591733827	0.983	0.8	0	1	NEAT1
0	1.587924838	0.989	0.646	0	1	NPC2
0	1.58620785	0.813	0.111	0	1	RASSF4
0	1.584936128	0.947	0.331	0	1	RGS10
0	1.561116887	0.8	0.086	0	1	CD4
0	1.557198575	0.799	0.188	0	1	DSE
0	1.546189493	0.776	0.121	0	1	CD83
0	1.5394844	0.932	0.246	0	1	VAMP8
0	1.527906262	0.75	0.227	0	1	DUSP6
0	1.521165724	0.854	0.2	0	1	MFSD1
0	1.518985141	0.758	0.094	0	1	HMOX1
0	1.516218766	0.412	0.043	0	1	CXCL3
0	1.486724332	0.627	0.048	0	1	VMO1
0	1.483624115	0.741	0.072	0	1	TMEM176A
0	1.480724692	0.811	0.138	0	1	BMP2K
0	1.467616721	0.805	0.181	0	1	PLAUR
0	1.453470541	0.8	0.095	0	1	MNDA
0	1.447313351	0.789	0.084	0	1	RNASE6
0	1.429374833	0.692	0.076	0	1	IGSF6
0	1.425514109	0.84	0.308	0	1	NAMPT
0	1.416814963	0.766	0.074	0	1	LAIR1
0	1.404728899	0.817	0.14	0	1	FYB1
0	1.402341951	0.768	0.143	0	1	AP1B1
0	1.396797309	0.792	0.167	0	1	OGFRL1
0	1.391780305	0.864	0.151	0	1	HCLS1
0	1.372509378	0.728	0.112	0	1	TNFAIP2
0	1.368462585	0.868	0.168	0	1	ARRB2
0	1.36793772	0.717	0.072	0	1	CD84
0	1.363408113	0.692	0.099	0	1	CPVL
0	1.362448151	0.706	0.058	0	1	HLA-DOA
0	1.360620751	0.729	0.11	0	1	IQGAP2
0	1.35978739	0.681	0.125	0	1	ALOX5AP
0	1.35767598	0.872	0.204	0	1	FAM49B
0	1.353079905	0.841	0.236	0	1	ARHGAP18
0	1.352319266	0.772	0.088	0	1	NCF4
0	1.349059233	0.867	0.373	0	1	ZEB2
0	1.348730996	0.789	0.11	0	1	IL10RA
0	1.346754855	0.474	0.013	0	1	LILRB5
0	1.342096263	0.667	0.031	0	1	IGSF21
0	1.338712611	0.717	0.078	0	1	CIITA
0	1.328145094	0.774	0.083	0	1	TBXAS1
0	1.327355019	0.876	0.203	0	1	HCST
0	1.326996228	0.705	0.06	0	1	1-Mar
0	1.326461678	0.823	0.173	0	1	CTSH
0	1.325224134	0.82	0.332	0	1	HIF1A
0	1.320149624	0.659	0.177	0	1	ARL4C
0	1.318164623	0.757	0.286	0	1	CREM
0	1.315945267	0.755	0.087	0	1	NCKAP1L
0	1.307009295	0.692	0.158	0	1	LIPA
0	1.301996997	0.565	0.026	0	1	IGF1
0	1.297554094	0.776	0.172	0	1	LPAR6
0	1.291579746	0.835	0.114	0	1	LST1
0	1.290970295	0.728	0.106	0	1	TNFSF13B
0	1.27700595	0.786	0.145	0	1	TNFRSF1B
0	1.275309468	0.707	0.072	0	1	THEMIS2
0	1.274271577	0.713	0.134	0	1	NABP1
0	1.263668624	0.853	0.372	0	1	NINJ1
0	1.25795685	0.665	0.124	0	1	GPR155
0	1.257200766	0.895	0.467	0	1	RBPJ
0	1.253363236	0.949	0.209	0	1	PTPRC
0	1.249603027	0.833	0.243	0	1	SAMHD1
0	1.245050409	0.735	0.149	0	1	SH2B3
0	1.238059152	0.876	0.453	0	1	QKI
0	1.230928044	0.845	0.166	0	1	CD53
0	1.230540103	0.743	0.254	0	1	NRP1
0	1.229118967	0.73	0.131	0	1	UNC93B1
0	1.226209945	0.741	0.117	0	1	LYN
0	1.222182351	0.602	0.074	0	1	POU2F2
0	1.220243336	0.998	0.881	0	1	CST3
0	1.218645217	0.736	0.175	0	1	PTPRE
0	1.211263302	0.87	0.395	0	1	PPT1
0	1.209922065	0.864	0.266	0	1	PYCARD
0	1.209351598	0.655	0.054	0	1	CYTH4
0	1.202678644	0.503	0.024	0	1	C2
0	1.197279617	0.859	0.307	0	1	FRMD4B
0	1.182918074	0.677	0.153	0	1	RGS1
0	1.18011181	0.628	0.062	0	1	MTSS1
0	1.173848027	0.77	0.234	0	1	TPP1
0	1.173026105	0.712	0.081	0	1	PILRA
0	1.172818883	0.747	0.228	0	1	GAA
0	1.17025522	0.906	0.416	0	1	RNF130
0	1.16412416	0.768	0.158	0	1	SMAP2
0	1.161624084	0.687	0.077	0	1	LY86
0	1.147823095	0.718	0.213	0	1	AKR1B1
0	1.147288697	0.718	0.119	0	1	UCP2
0	1.147173154	0.671	0.167	0	1	SPRED1
0	1.146129774	0.656	0.058	0	1	SYK
0	1.143671668	0.641	0.092	0	1	NAIP
0	1.137540013	0.752	0.194	0	1	LY96
0	1.124392931	0.998	0.959	0	1	ITM2B
0	1.11966676	0.598	0.069	0	1	TTYH3
0	1.118917152	0.602	0.041	0	1	LILRB4
0	1.118678733	0.697	0.114	0	1	SIRPA
0	1.117353462	0.748	0.234	0	1	RB1
0	1.113116983	0.647	0.074	0	1	EMILIN2
0	1.112636186	0.681	0.148	0	1	RAP2B
0	1.11038635	0.732	0.131	0	1	C1orf162
0	1.109929115	0.653	0.087	0	1	PLEK
0	1.107010823	0.594	0.05	0	1	PTAFR
0	1.106719415	0.998	0.987	0	1	FTH1
0	1.103792375	0.938	0.606	0	1	SDCBP
0	1.102881861	0.7	0.114	0	1	EMB
0	1.100602437	0.635	0.086	0	1	EPB41L3
0	1.096506792	0.592	0.047	0	1	LILRB2
0	1.089550235	0.959	0.667	0	1	ATP6V0B
0	1.084944721	0.832	0.181	0	1	CLEC2B
0	1.084666549	0.53	0.077	0	1	ABCA1
0	1.079475133	0.756	0.239	0	1	REL
0	1.077588687	0.592	0.099	0	1	SRGAP1
0	1.072965306	0.697	0.156	0	1	RNF149
0	1.06176254	0.491	0.049	0	1	CX3CR1
0	1.060833551	0.586	0.046	0	1	RBM47
0	1.056050031	0.674	0.103	0	1	DOK2
0	1.053647548	0.694	0.163	0	1	MGAT4A
0	1.048154481	0.589	0.057	0	1	FPR1
0	1.047141275	0.476	0.031	0	1	TREM2
0	1.03357643	0.659	0.113	0	1	SKAP2
0	1.031978686	0.904	0.44	0	1	IFI16
0	1.030496999	0.577	0.059	0	1	ADAM28
0	1.015703976	0.579	0.07	0	1	GPRIN3
0	1.007446448	0.376	0.02	0	1	SLC16A10
0	1.005402171	0.298	0.017	0	1	CH25H
0	0.99427215	0.58	0.07	0	1	BCAT1
0	0.991166356	0.644	0.073	0	1	CD86
0	0.991098303	0.698	0.147	0	1	FERMT3
0	0.983625268	0.537	0.065	0	1	CPM
0	0.981953613	0.553	0.04	0	1	DSC2
0	0.974939976	0.809	0.17	0	1	LCP1
0	0.972672373	1	0.993	0	1	TMSB4X
0	0.970615172	0.65	0.092	0	1	ALOX5
0	0.969703569	0.42	0.017	0	1	SIGLEC1
0	0.963085642	0.38	0.01	0	1	IL2RA
0	0.958942331	0.78	0.297	0	1	RHOG
0	0.956453966	0.537	0.037	0	1	NPL
0	0.9564271	0.529	0.075	0	1	ETV5
0	0.956088953	0.576	0.06	0	1	ITGAM
0	0.949348784	0.638	0.146	0	1	COLGALT1
0	0.947436	0.647	0.19	0	1	AP2A2
0	0.946691097	0.593	0.064	0	1	HAVCR2
0	0.944695355	0.55	0.077	0	1	PLEKHO2
0	0.940514728	0.586	0.056	0	1	LRRC25
0	0.939503155	0.571	0.086	0	1	MYO5A
0	0.936133073	0.481	0.046	0	1	P2RY13
0	0.92599733	0.541	0.057	0	1	GATM
0	0.924979635	0.655	0.107	0	1	FMNL1
0	0.92487957	0.602	0.155	0	1	OLFML2B
0	0.924687673	0.495	0.034	0	1	CCR1
0	0.923538794	0.644	0.182	0	1	ATP6V1B2
0	0.922914474	0.589	0.084	0	1	SLC15A3
0	0.919645897	0.541	0.044	0	1	PIK3AP1
0	0.919221399	0.633	0.088	0	1	DOCK2
0	0.917981567	0.605	0.062	0	1	HCK
0	0.906395277	0.374	0.013	0	1	CD209
0	0.906118852	0.627	0.103	0	1	ARHGAP4
0	0.902925642	0.559	0.073	0	1	LCP2
0	0.900192875	0.646	0.122	0	1	LGALS9
0	0.894061872	0.559	0.117	0	1	FRMD4A
0	0.89375813	0.421	0.058	0	1	MAMDC2
0	0.889766138	0.645	0.107	0	1	PTPN6
0	0.887732203	0.562	0.11	0	1	PTGER4
0	0.882293852	0.716	0.199	0	1	EFHD2
0	0.881927514	0.556	0.077	0	1	SLC43A2
0	0.879926858	0.595	0.112	0	1	MFSD12
0	0.876018814	0.615	0.102	0	1	IL18
0	0.87436513	0.451	0.067	0	1	FCGR2B
0	0.872159981	0.632	0.165	0	1	CREBL2
0	0.869492993	0.861	0.233	0	1	GMFG
0	0.868737941	0.583	0.079	0	1	INPP5D
0	0.868328662	0.61	0.084	0	1	MYO1F
0	0.865660581	0.603	0.092	0	1	OTULINL
0	0.863188291	0.744	0.18	0	1	GPSM3
0	0.858907043	0.603	0.145	0	1	CMTM3
0	0.852976311	0.587	0.085	0	1	SERPINA1
0	0.849684062	0.55	0.126	0	1	MKNK1
0	0.840131489	0.544	0.064	0	1	NCF2
0	0.839472201	0.685	0.191	0	1	PREX1
0	0.831698287	0.514	0.055	0	1	TLR1
0	0.818651584	0.459	0.022	0	1	EBI3
0	0.808797787	0.511	0.046	0	1	TSPAN33
0	0.808032175	0.523	0.059	0	1	IRF8
0	0.808003965	0.577	0.09	0	1	LAT2
0	0.804630077	0.443	0.024	0	1	TLR7
0	0.803226193	0.476	0.069	0	1	DOCK4
0	0.80208111	0.486	0.054	0	1	TLR2
0	0.792837608	0.569	0.124	0	1	SHTN1
0	0.790416154	0.41	0.04	0	1	GAL3ST4
0	0.786768925	0.497	0.088	0	1	ADA2
0	0.784045389	0.471	0.05	0	1	TMEM37
0	0.782913524	0.524	0.071	0	1	SLA
0	0.782426696	0.529	0.07	0	1	ST8SIA4
0	0.781239285	0.474	0.055	0	1	LILRB3
0	0.779317482	0.463	0.075	0	1	IFI30
0	0.778076678	0.808	0.244	0	1	COTL1
0	0.775437024	0.519	0.074	0	1	ADCY7
0	0.774984771	0.501	0.076	0	1	PAG1
0	0.773676277	0.78	0.199	0	1	CD37
0	0.768225417	0.486	0.051	0	1	DAPK1
0	0.767894038	0.426	0.024	0	1	CCDC170
0	0.764421814	0.377	0.028	0	1	NCKAP5
0	0.760179497	0.422	0.043	0	1	B3GNT5
0	0.756737333	0.48	0.045	0	1	TFEC
0	0.756553425	0.485	0.052	0	1	HSPA6
0	0.755291245	0.465	0.059	0	1	SLC9A9
0	0.755122305	0.563	0.089	0	1	ARHGAP45
0	0.751679152	0.574	0.109	0	1	EVI2B
0	0.747381139	0.467	0.067	0	1	FAM49A
0	0.745085544	0.403	0.023	0	1	LINC01094
0	0.738869142	0.532	0.111	0	1	SLC8A1
0	0.737267432	0.511	0.075	0	1	EVI2A
0	0.733350972	0.508	0.09	0	1	NAGA
0	0.733332569	0.565	0.11	0	1	NCF1
0	0.733089421	0.357	0.013	0	1	SLC1A3
0	0.730763779	0.492	0.076	0	1	CD300A
0	0.729300102	0.559	0.086	0	1	ARHGAP30
0	0.723494245	0.467	0.061	0	1	PLA2G15
0	0.720564745	0.523	0.09	0	1	PLBD1
0	0.716305583	0.529	0.085	0	1	SLC7A7
0	0.715885417	0.442	0.043	0	1	GAS7
0	0.715609612	0.47	0.054	0	1	CSF2RA
0	0.712793868	0.363	0.038	0	1	PLXDC1
0	0.704414707	0.585	0.104	0	1	WAS
0	0.697693115	0.574	0.106	0	1	DOCK8
0	0.69590594	0.447	0.045	0	1	GNA15
0	0.693027034	0.433	0.048	0	1	CEBPA
0	0.67003009	0.434	0.066	0	1	PALD1
0	0.667609082	0.393	0.031	0	1	SLAMF8
0	0.66361781	0.395	0.032	0	1	LILRB1
0	0.659451547	0.391	0.035	0	1	RHBDF2
0	0.653858395	0.402	0.04	0	1	P2RX7
0	0.647569225	0.384	0.029	0	1	TRIM14
0	0.646592935	0.376	0.023	0	1	FCGR1B
0	0.645245049	0.403	0.024	0	1	ATP8B4
0	0.643949517	0.499	0.086	0	1	PARVG
0	0.638760002	0.361	0.018	0	1	TRPM2
0	0.636046607	0.264	0.014	0	1	CLDN1
0	0.632016843	0.43	0.053	0	1	CD33
0	0.628021128	0.301	0.019	0	1	FAM20A
0	0.624888238	0.286	0.01	0	1	AP003481.1
0	0.620669993	0.467	0.073	0	1	CORO7
0	0.609508004	0.298	0.016	0	1	CD28
0	0.600177213	0.378	0.036	0	1	KCNQ1
0	0.59544486	0.337	0.007	0	1	KCNJ5
0	0.592926558	0.313	0.012	0	1	GAS2L3
0	0.591371296	0.373	0.039	0	1	NLRP3
0	0.553891378	0.337	0.028	0	1	BLNK
0	0.52154119	0.368	0.04	0	1	SELPLG
0	0.518235737	0.323	0.028	0	1	FGD2
0	0.514128875	0.33	0.015	0	1	LPAR5
0	0.496332621	0.323	0.028	0	1	ZMYND15
0	0.423827972	0.851	0.117	0	1	LYZ
0	0.388924021	0.428	0.046	0	1	HPGDS
1.39E-307	1.65001187	0.468	0.079	2.48E-303	1	CCL4L2
1.01E-306	0.843789159	0.713	0.218	1.80E-302	1	GRK2
1.57E-306	1.047514262	0.751	0.294	2.80E-302	1	NCOA4
1.81E-306	1.014223073	0.816	0.357	3.22E-302	1	GRB2
2.96E-306	0.795147267	0.517	0.109	5.28E-302	1	TBC1D14
9.78E-306	0.706284576	0.478	0.089	1.74E-301	1	RAB20
8.93E-303	1.211241765	0.966	0.506	1.59E-298	1	SRGN
2.69E-302	1.811023702	0.722	0.288	4.79E-298	1	SLC40A1
5.02E-302	0.920367948	0.789	0.302	8.95E-298	1	CNPY3
6.59E-302	1.115999568	0.896	0.549	1.17E-297	1	SNX6
7.70E-302	0.525867104	0.335	0.035	1.37E-297	1	SLC18B1
1.67E-301	0.722603338	0.513	0.109	2.97E-297	1	ARAP1
2.87E-301	0.906698197	0.721	0.251	5.12E-297	1	HNMT
6.12E-300	0.872251168	0.629	0.174	1.09E-295	1	NRP2
7.81E-300	0.896873613	0.998	0.985	1.39E-295	1	MT-CO1
7.94E-300	0.725310891	0.521	0.109	1.41E-295	1	SH3BP2
2.77E-299	1.766899861	0.961	0.762	4.94E-295	1	CTSD
1.25E-298	0.816036273	0.55	0.133	2.22E-294	1	MCOLN1
3.46E-298	1.029444969	0.935	0.502	6.16E-294	1	TPM3
2.47E-297	0.944956716	0.668	0.212	4.39E-293	1	CEP170
1.44E-295	0.950896587	0.723	0.246	2.56E-291	1	ATP2B1
9.64E-295	0.58280391	0.383	0.052	1.72E-290	1	ITGAX
3.61E-293	1.376120808	0.709	0.229	6.43E-289	1	RGS2
1.15E-292	0.401711099	0.264	0.017	2.05E-288	1	TMEM86A
1.30E-292	0.695325451	0.372	0.049	2.31E-288	1	PLD4
3.20E-292	0.570363337	0.238	0.011	5.70E-288	1	CD163L1
9.08E-292	0.584181093	0.401	0.059	1.62E-287	1	SH3TC1
1.23E-291	1.079189591	0.894	0.512	2.19E-287	1	LITAF
1.37E-291	0.557806388	0.377	0.05	2.45E-287	1	PLXNC1
1.12E-290	1.379007412	0.442	0.074	1.99E-286	1	CXCL8
1.21E-290	0.88418	0.769	0.306	2.16E-286	1	SCAMP2
2.21E-290	1.04562069	0.792	0.327	3.93E-286	1	C6orf62
1.30E-288	1.084022862	0.791	0.365	2.32E-284	1	CREG1
1.43E-288	0.611459517	0.44	0.075	2.55E-284	1	RASSF2
4.37E-286	0.794974942	0.647	0.18	7.79E-282	1	RGS19
1.34E-285	0.596510203	0.383	0.055	2.38E-281	1	GSAP
1.39E-285	0.586336006	0.481	0.089	2.48E-281	1	SERPINF1
5.56E-285	0.83287178	0.758	0.25	9.91E-281	1	C4orf48
1.02E-284	0.462114615	0.327	0.035	1.81E-280	1	VAV1
1.97E-284	0.480661883	0.247	0.014	3.52E-280	1	CR1
6.63E-284	0.757142907	0.453	0.083	1.18E-279	1	RASGEF1B
2.63E-283	0.469561378	0.316	0.033	4.68E-279	1	SECTM1
5.20E-282	0.956640004	0.477	0.103	9.27E-278	1	COLEC12
6.05E-282	0.812507516	0.544	0.135	1.08E-277	1	GNA13
1.48E-281	0.642226057	0.387	0.06	2.63E-277	1	ME1
3.93E-281	0.467288108	0.315	0.033	7.01E-277	1	TNFAIP8L2
1.80E-280	0.70286049	0.485	0.098	3.20E-276	1	ICAM1
4.10E-280	0.487013943	0.255	0.017	7.31E-276	1	MS4A14
7.22E-280	0.520876847	0.323	0.036	1.29E-275	1	TLR5
2.39E-279	0.591307232	0.441	0.075	4.26E-275	1	CALHM6
3.39E-279	0.532495805	0.41	0.065	6.03E-275	1	RENBP
3.68E-279	0.61027521	0.692	0.176	6.56E-275	1	CXCR4
4.31E-278	1.257469972	0.721	0.259	7.67E-274	1	KLF4
6.61E-278	1.107798577	0.555	0.127	1.18E-273	1	GPR183
7.37E-278	0.656441484	0.371	0.053	1.31E-273	1	TRIB1
2.33E-277	0.630002063	0.403	0.067	4.15E-273	1	LHFPL2
8.05E-277	0.58328602	0.406	0.066	1.43E-272	1	SNCA
9.08E-277	0.858078181	0.714	0.254	1.62E-272	1	IFNGR2
3.08E-276	0.431882183	0.268	0.021	5.50E-272	1	FMN1
2.56E-275	0.50397849	0.344	0.043	4.57E-271	1	PLCB2
6.01E-273	0.780013501	0.577	0.154	1.07E-268	1	SLC16A3
8.15E-273	0.581758295	0.351	0.047	1.45E-268	1	SLC7A8
5.87E-272	0.738936465	0.543	0.13	1.05E-267	1	BIN1
7.76E-271	0.70946405	0.456	0.094	1.38E-266	1	ACSL1
1.18E-270	0.686444376	0.454	0.091	2.10E-266	1	TBC1D9
8.17E-270	0.475649531	0.366	0.051	1.46E-265	1	RPS6KA1
2.82E-269	0.904035852	0.665	0.239	5.03E-265	1	ADAM9
1.28E-268	0.601302173	0.375	0.057	2.28E-264	1	DMXL2
1.29E-268	0.979741491	0.817	0.397	2.29E-264	1	MGAT1
2.11E-268	1.074561916	0.644	0.218	3.76E-264	1	MAN1A1
7.70E-268	0.647783529	0.538	0.13	1.37E-263	1	SIPA1
1.43E-267	0.884732411	0.976	0.831	2.55E-263	1	GNAI2
2.02E-266	0.536041386	0.368	0.055	3.60E-262	1	SLC31A2
3.17E-266	0.656521231	0.362	0.054	5.65E-262	1	RGL1
4.91E-266	1.300759178	0.965	0.651	8.75E-262	1	FOS
2.87E-265	0.78785336	0.559	0.149	5.12E-261	1	ST3GAL1
8.85E-265	0.387969373	0.22	0.011	1.58E-260	1	ADORA3
1.32E-264	0.616060224	0.457	0.091	2.35E-260	1	MAP3K1
2.01E-264	0.880366643	0.98	0.879	3.58E-260	1	ARPC3
4.43E-264	0.825810872	0.725	0.269	7.89E-260	1	WIPF1
7.51E-264	0.888384938	0.653	0.225	1.34E-259	1	FCHO2
1.02E-263	0.639323592	0.505	0.11	1.81E-259	1	RCSD1
1.16E-263	0.758913138	0.571	0.155	2.07E-259	1	ST6GAL1
1.01E-262	0.430861497	0.272	0.024	1.79E-258	1	IRF5
1.69E-261	0.688447125	0.479	0.108	3.01E-257	1	RNF135
2.94E-261	0.591494877	0.48	0.1	5.24E-257	1	PTPRJ
3.74E-261	0.749862354	0.538	0.14	6.66E-257	1	TLR4
7.15E-261	0.497537449	0.395	0.063	1.27E-256	1	GNG2
4.20E-260	0.850629901	0.707	0.243	7.47E-256	1	ITPR2
1.25E-259	0.552731835	0.328	0.041	2.23E-255	1	CXorf21
4.33E-259	0.529730476	0.343	0.047	7.71E-255	1	TSPAN15
1.09E-258	0.546100175	0.392	0.065	1.95E-254	1	GRK3
1.40E-257	0.738444372	0.437	0.09	2.49E-253	1	MERTK
3.20E-257	0.775259679	0.648	0.216	5.71E-253	1	DRAM2
2.32E-256	0.733184822	0.562	0.157	4.13E-252	1	KIAA0930
6.80E-256	0.662972063	0.508	0.118	1.21E-251	1	TM6SF1
2.64E-255	0.875191294	0.519	0.138	4.70E-251	1	SDC3
3.28E-255	0.461558742	0.405	0.068	5.84E-251	1	BTK
4.73E-255	0.95338434	0.617	0.217	8.42E-251	1	FUCA1
7.80E-255	0.88049631	0.774	0.33	1.39E-250	1	CMTM6
1.21E-254	1.250852278	0.516	0.119	2.16E-250	1	CCL4
5.97E-254	0.663619277	0.424	0.079	1.06E-249	1	NFKBID
1.19E-253	0.945142625	0.956	0.732	2.12E-249	1	PABPC1
5.95E-253	1.293811489	0.372	0.059	1.06E-248	1	APOC1
1.89E-252	0.413468676	0.301	0.034	3.37E-248	1	PIK3R5
2.06E-252	0.785800774	0.41	0.073	3.66E-248	1	PRDM1
5.63E-252	0.700335568	0.386	0.069	1.00E-247	1	ZNF117
3.88E-251	0.477561791	0.418	0.074	6.90E-247	1	STXBP2
2.19E-249	1.295077777	0.834	0.373	3.90E-245	1	FOSB
1.83E-248	0.650348	0.393	0.071	3.25E-244	1	GK
2.90E-248	0.517291249	0.372	0.063	5.17E-244	1	SGPP1
3.14E-248	0.980275559	0.719	0.306	5.59E-244	1	RAB31
2.06E-246	0.8469492	0.644	0.217	3.67E-242	1	PLXND1
8.39E-246	0.91278663	0.176	0.005	1.49E-241	1	CCL13
9.81E-246	0.710768995	0.483	0.116	1.75E-241	1	PELI1
1.85E-241	0.64241112	0.497	0.122	3.29E-237	1	TRMT1
1.21E-240	0.639121093	0.462	0.107	2.16E-236	1	ZSWIM6
2.25E-240	0.371374095	0.214	0.013	4.01E-236	1	SLC12A5
2.26E-239	0.782065024	0.626	0.217	4.03E-235	1	GNS
2.42E-239	0.488607898	0.408	0.075	4.31E-235	1	IL16
3.54E-239	0.77953111	0.771	0.325	6.30E-235	1	OSTF1
8.26E-239	0.320307688	0.179	0.006	1.47E-234	1	SLC2A5
6.95E-238	0.562040226	0.441	0.088	1.24E-233	1	ITGA4
1.14E-236	0.809678814	0.65	0.239	2.03E-232	1	WASHC4
5.72E-236	0.336344275	0.225	0.016	1.02E-231	1	RUBCNL
1.10E-235	1.092024236	0.763	0.333	1.96E-231	1	CAPG
1.97E-235	0.848292239	0.811	0.414	3.50E-231	1	SNX2
2.02E-235	0.447323018	0.324	0.046	3.61E-231	1	ARHGAP27
4.49E-235	0.492855911	0.495	0.11	8.00E-231	1	APBB1IP
1.24E-234	0.638020372	0.538	0.14	2.21E-230	1	CASP1
2.09E-234	0.449269201	0.315	0.044	3.73E-230	1	SREBF1
2.24E-234	1.419877012	0.469	0.11	3.99E-230	1	APOE
7.29E-234	0.550185443	0.359	0.059	1.30E-229	1	PDGFB
1.64E-233	1.028099782	0.862	0.54	2.92E-229	1	BLVRB
5.57E-233	0.555404316	0.469	0.105	9.92E-229	1	BID
1.34E-232	0.616045842	0.42	0.089	2.39E-228	1	ST3GAL6
2.06E-232	0.425323943	0.302	0.039	3.67E-228	1	LRMP
3.02E-232	0.439656053	0.447	0.09	5.38E-228	1	IKZF1
1.24E-231	0.512426902	0.488	0.108	2.20E-227	1	GPR65
2.33E-231	0.472053815	0.311	0.043	4.15E-227	1	IL6R
7.04E-231	0.791019127	0.744	0.33	1.25E-226	1	USF2
1.97E-230	1.12781194	0.858	0.535	3.51E-226	1	ASAH1
2.49E-230	0.499933701	0.379	0.068	4.44E-226	1	PTGS1
3.18E-230	0.304962847	0.186	0.008	5.67E-226	1	MYO7A
1.46E-229	0.565101339	0.47	0.109	2.60E-225	1	FLI1
2.12E-229	0.34669153	0.174	0.006	3.77E-225	1	KCNQ3
2.79E-229	0.758588321	0.596	0.195	4.97E-225	1	PTBP3
8.11E-229	0.794057797	0.483	0.126	1.45E-224	1	BHLHE41
3.80E-227	0.458272815	0.308	0.043	6.77E-223	1	ARID3A
5.16E-227	0.384902831	0.232	0.02	9.20E-223	1	SCARB1
7.94E-227	0.355419219	0.206	0.013	1.42E-222	1	LILRA6
1.61E-226	0.386097706	0.239	0.022	2.87E-222	1	AMPD3
1.79E-226	0.30677306	0.211	0.014	3.19E-222	1	SLC37A2
1.33E-224	0.569801187	0.401	0.084	2.38E-220	1	GM2A
2.93E-224	0.310747629	0.195	0.011	5.22E-220	1	CDCP1
3.46E-223	0.481496654	0.407	0.079	6.16E-219	1	TMC6
8.81E-222	0.596619533	0.474	0.119	1.57E-217	1	ADPGK
1.09E-221	0.672395017	0.611	0.194	1.94E-217	1	MBP
1.21E-221	1.293917918	0.448	0.105	2.15E-217	1	CXCL2
1.47E-221	0.948255901	0.798	0.435	2.62E-217	1	CLTC
2.00E-221	0.546329551	0.412	0.088	3.56E-217	1	PLEKHA2
3.16E-221	0.690306186	0.565	0.178	5.62E-217	1	PLEKHB2
9.93E-221	0.293975754	0.183	0.009	1.77E-216	1	PRSS36
1.23E-220	1.157633906	0.796	0.455	2.19E-216	1	PLD3
4.04E-220	0.757668036	0.628	0.23	7.21E-216	1	GRINA
1.44E-219	0.738844242	0.617	0.217	2.56E-215	1	SEC14L1
4.78E-219	0.739750015	0.971	0.836	8.52E-215	1	TMBIM6
8.62E-219	0.372527583	0.659	0.184	1.54E-214	1	CORO1A
1.59E-218	0.839651553	0.677	0.272	2.83E-214	1	SLC4A7
2.92E-218	0.657451839	0.602	0.191	5.21E-214	1	SH3KBP1
7.87E-218	0.809113087	0.709	0.307	1.40E-213	1	SYNGR2
1.27E-217	0.703929603	0.498	0.139	2.26E-213	1	SCN1B
1.34E-217	0.830054022	0.744	0.361	2.39E-213	1	LAMP2
1.83E-217	0.451333859	0.341	0.059	3.26E-213	1	PI4K2A
2.90E-217	0.504448258	0.328	0.054	5.17E-213	1	RNF144B
1.21E-216	0.643132066	0.511	0.145	2.15E-212	1	SUSD6
9.24E-216	0.561989716	0.39	0.076	1.65E-211	1	AOAH
2.89E-215	0.550543796	0.414	0.093	5.15E-211	1	SOAT1
3.17E-214	0.656948157	0.469	0.124	5.65E-210	1	NRIP1
8.94E-214	0.607738893	0.616	0.187	1.59E-209	1	GIMAP4
1.45E-213	1.004524328	0.443	0.108	2.59E-209	1	HBEGF
2.26E-212	1.03053822	0.851	0.508	4.02E-208	1	BRD2
4.09E-212	0.937903023	0.942	0.664	7.30E-208	1	ZFP36L2
5.69E-212	0.560064084	0.411	0.092	1.01E-207	1	ACER3
9.76E-212	0.787676927	0.512	0.15	1.74E-207	1	OTUD1
1.09E-210	0.485148533	0.351	0.065	1.95E-206	1	REEP4
1.54E-210	0.41613052	0.253	0.029	2.75E-206	1	SRGAP3
3.59E-210	0.317335321	0.176	0.009	6.39E-206	1	ADGRG6
4.32E-210	0.860543717	0.844	0.462	7.70E-206	1	PLEKHO1
1.85E-208	0.832958976	0.729	0.35	3.30E-204	1	HEXA
2.35E-207	0.804189017	0.712	0.315	4.19E-203	1	IL13RA1
2.38E-207	0.368250002	0.256	0.031	4.24E-203	1	OSCAR
1.14E-206	0.833548665	0.902	0.602	2.03E-202	1	ACTR2
4.12E-206	0.389684229	0.283	0.04	7.33E-202	1	ABHD15
1.06E-205	0.995546355	0.856	0.51	1.88E-201	1	MCL1
1.31E-205	0.614362084	0.435	0.108	2.33E-201	1	SESN1
3.19E-205	0.787344999	0.669	0.287	5.69E-201	1	CYFIP1
5.41E-205	0.509923284	0.383	0.079	9.65E-201	1	NFATC2
9.77E-205	0.517523862	0.369	0.074	1.74E-200	1	OAS1
1.62E-204	0.735086556	0.689	0.291	2.88E-200	1	M6PR
1.95E-204	0.477956425	0.366	0.075	3.47E-200	1	GPR137B
7.14E-204	0.679076803	0.508	0.154	1.27E-199	1	MLXIP
8.21E-204	0.375482555	0.235	0.025	1.46E-199	1	MILR1
9.76E-204	0.820517359	0.782	0.406	1.74E-199	1	RNF13
1.12E-203	0.385695658	0.254	0.031	2.00E-199	1	AC012368.1
1.77E-203	0.398911707	0.274	0.037	3.15E-199	1	OSBPL3
2.50E-203	0.619284614	0.448	0.11	4.46E-199	1	ATP2B1-AS1
3.58E-203	0.421078647	0.337	0.06	6.38E-199	1	CMTM7
3.77E-203	0.793459558	0.713	0.329	6.72E-199	1	NAGK
5.43E-203	0.572549864	0.419	0.103	9.67E-199	1	PYGL
8.60E-203	0.937197953	0.892	0.591	1.53E-198	1	HERPUD1
4.16E-202	0.260603261	0.159	0.006	7.41E-198	1	EYA2
1.01E-201	0.505389624	0.429	0.105	1.80E-197	1	RIN3
1.10E-201	0.715187998	0.556	0.182	1.97E-197	1	IVNS1ABP
2.04E-201	0.25735044	0.153	0.005	3.64E-197	1	GAPLINC
6.43E-201	0.253438803	0.135	0.002	1.15E-196	1	CALCR
2.16E-200	0.583118076	0.517	0.153	3.85E-196	1	NUP214
5.74E-200	0.490390385	0.311	0.053	1.02E-195	1	ABCG1
6.43E-200	0.365310217	0.235	0.026	1.15E-195	1	BMF
1.01E-199	0.852429727	0.607	0.219	1.80E-195	1	NFKBIZ
7.52E-199	0.427188475	0.344	0.064	1.34E-194	1	SNX10
2.79E-198	0.575364617	0.313	0.052	4.97E-194	1	OLR1
3.49E-197	0.303579284	0.504	0.126	6.21E-193	1	SAMSN1
3.61E-197	0.546115724	0.402	0.095	6.44E-193	1	MGAT5
8.87E-197	0.45381652	0.311	0.053	1.58E-192	1	TBC1D4
9.23E-197	0.308634173	0.176	0.011	1.65E-192	1	VENTX
1.30E-196	0.908344519	0.798	0.391	2.32E-192	1	BTG2
1.57E-196	0.35325255	0.216	0.021	2.80E-192	1	AL161935.3
2.01E-195	0.415635431	0.275	0.041	3.58E-191	1	TMEM106A
1.89E-194	0.374342795	0.262	0.036	3.37E-190	1	TMEM51
3.84E-194	0.363747489	0.238	0.028	6.84E-190	1	LINC01678
8.63E-194	0.368762848	0.239	0.029	1.54E-189	1	RAB3IL1
3.91E-193	0.570893971	0.48	0.138	6.97E-189	1	SGK3
1.24E-192	0.29098748	0.175	0.011	2.21E-188	1	EPHB2
1.62E-192	0.282176255	0.201	0.018	2.89E-188	1	NFAM1
2.96E-192	0.762421317	0.775	0.398	5.27E-188	1	CD302
1.85E-191	0.615685992	0.631	0.214	3.30E-187	1	STK17B
4.90E-191	0.300043395	0.192	0.015	8.73E-187	1	CASS4
6.15E-191	0.323847844	0.226	0.025	1.10E-186	1	WDFY4
9.13E-191	0.416709897	0.247	0.031	1.63E-186	1	PCDH12
1.46E-190	0.401401235	0.291	0.048	2.60E-186	1	SLC12A7
7.43E-190	0.516461676	0.359	0.074	1.32E-185	1	MX2
9.48E-190	0.647694927	0.598	0.219	1.69E-185	1	PTPN18
2.88E-189	0.266259914	0.156	0.007	5.13E-185	1	ACSM5
2.98E-189	0.33051437	0.206	0.02	5.32E-185	1	DOK3
8.08E-189	0.454289532	0.313	0.058	1.44E-184	1	ARHGAP22
9.56E-189	0.762161608	0.709	0.339	1.70E-184	1	HEXB
6.43E-188	0.301032461	0.204	0.019	1.14E-183	1	ARL11
8.63E-188	0.350351822	0.227	0.026	1.54E-183	1	NRROS
1.19E-187	0.452415598	0.246	0.032	2.12E-183	1	SFMBT2
2.06E-187	0.700288864	0.465	0.133	3.67E-183	1	ARRDC3
5.26E-186	0.641335728	0.549	0.196	9.38E-182	1	ATF6
5.70E-186	0.49387041	0.422	0.105	1.02E-181	1	ELMO1
2.43E-185	2.772960093	0.235	0.03	4.33E-181	1	SPP1
7.91E-185	0.701466153	0.609	0.228	1.41E-180	1	PARP14
1.31E-184	0.349663329	0.251	0.035	2.34E-180	1	GBGT1
5.24E-184	0.820565446	0.882	0.572	9.34E-180	1	DDX3X
9.15E-184	0.935963512	0.872	0.538	1.63E-179	1	GADD45B
1.24E-183	0.502106688	0.39	0.096	2.21E-179	1	SLC12A9
2.47E-183	0.541282875	0.442	0.122	4.41E-179	1	MPP1
3.22E-183	0.703818273	0.607	0.244	5.73E-179	1	EPS15
8.08E-183	0.368973011	0.286	0.047	1.44E-178	1	KYNU
9.97E-183	0.551195161	0.402	0.104	1.78E-178	1	IDH1
1.26E-182	0.277985506	0.284	0.046	2.25E-178	1	CSF3R
3.00E-182	0.715492748	0.733	0.364	5.34E-178	1	ATP6AP1
6.34E-182	0.817993117	0.699	0.334	1.13E-177	1	CCDC88A
1.53E-181	0.552154639	0.432	0.121	2.72E-177	1	P2RX4
2.10E-181	0.368676352	0.308	0.055	3.74E-177	1	SH3BP1
4.98E-181	0.358444981	0.222	0.026	8.87E-177	1	CD72
6.07E-181	0.791751135	0.882	0.541	1.08E-176	1	LRP1
1.05E-180	0.351852406	0.217	0.024	1.86E-176	1	SCD
2.30E-180	0.498983771	0.356	0.079	4.10E-176	1	TANC2
2.95E-180	0.7359227	0.766	0.388	5.26E-176	1	RNF213
3.91E-180	0.65595666	0.552	0.2	6.97E-176	1	CACUL1
4.26E-180	0.517479805	0.45	0.127	7.59E-176	1	PAK1
1.87E-179	0.42001124	0.383	0.088	3.34E-175	1	MCTP1
2.33E-179	0.410578807	0.326	0.064	4.15E-175	1	CSF2RB
3.04E-179	0.991586046	0.459	0.144	5.42E-175	1	TFRC
3.17E-179	0.547477374	0.501	0.151	5.65E-175	1	CMIP
1.53E-178	0.476143376	0.368	0.088	2.73E-174	1	ATG7
2.40E-178	0.817922922	0.774	0.411	4.28E-174	1	ZFHX3
5.56E-178	0.336738497	0.248	0.035	9.91E-174	1	SCIMP
6.29E-178	0.505604295	0.443	0.121	1.12E-173	1	CYTH1
6.78E-178	0.428706456	0.277	0.046	1.21E-173	1	ADGRE2
1.45E-177	0.541771245	0.426	0.118	2.58E-173	1	FMNL2
2.09E-177	0.533357864	0.24	0.032	3.72E-173	1	S100B
2.30E-177	0.786794366	0.814	0.469	4.09E-173	1	DPYSL2
2.76E-177	0.493941257	0.411	0.108	4.92E-173	1	OSBPL11
5.31E-177	0.562713723	0.445	0.129	9.47E-173	1	TENT2
1.34E-176	0.56390912	0.46	0.14	2.39E-172	1	FAM91A1
1.75E-176	0.723935324	0.656	0.277	3.11E-172	1	PLSCR1
3.70E-176	0.382496863	0.258	0.039	6.59E-172	1	KLHL6
1.01E-175	0.338914459	0.253	0.038	1.80E-171	1	DAGLB
6.73E-175	0.523020013	0.404	0.107	1.20E-170	1	DRAM1
8.57E-175	0.58740026	0.541	0.192	1.53E-170	1	CRYL1
9.83E-175	0.343539678	0.255	0.039	1.75E-170	1	MVB12B
1.34E-173	0.26895696	0.202	0.021	2.39E-169	1	KCNE3
1.52E-173	0.276768467	0.182	0.016	2.72E-169	1	CHST13
9.11E-173	0.696009008	0.486	0.151	1.62E-168	1	KDM6B
2.65E-172	0.339591594	0.259	0.041	4.71E-168	1	ALDH3B1
2.94E-172	0.623630141	0.998	0.977	5.23E-168	1	TMSB10
6.03E-172	0.442903141	0.355	0.077	1.07E-167	1	TAGAP
1.42E-171	0.53087312	0.361	0.084	2.54E-167	1	EPSTI1
3.41E-171	0.342404166	0.317	0.061	6.08E-167	1	ARHGAP9
6.08E-171	0.637975977	0.723	0.334	1.08E-166	1	ELF1
8.37E-171	0.443778102	0.315	0.064	1.49E-166	1	DENND4B
1.43E-170	0.37129009	0.288	0.052	2.55E-166	1	ST3GAL5
2.29E-170	0.81275553	0.859	0.546	4.07E-166	1	AKAP13
3.47E-170	0.325319075	0.202	0.022	6.18E-166	1	DISC1
4.67E-170	0.537694842	0.438	0.13	8.32E-166	1	SNX29
5.79E-170	0.404059474	0.329	0.069	1.03E-165	1	ZNF385A
8.56E-170	1.085923385	0.789	0.503	1.53E-165	1	CTSL
9.03E-170	0.384926271	0.241	0.035	1.61E-165	1	TNFRSF21
1.18E-169	0.438604254	0.323	0.069	2.10E-165	1	SIPA1L2
3.35E-169	0.653279728	0.444	0.136	5.97E-165	1	PFKFB3
3.47E-169	0.73404579	0.23	0.033	6.18E-165	1	LYVE1
8.71E-169	0.492712944	0.392	0.102	1.55E-164	1	MANBA
1.34E-168	0.667439194	0.607	0.247	2.39E-164	1	ATM
6.41E-168	0.766560868	0.789	0.414	1.14E-163	1	CCNL1
7.13E-168	0.662744478	0.283	0.052	1.27E-163	1	ACP5
7.47E-168	0.502577544	0.407	0.113	1.33E-163	1	MOB1B
9.81E-168	0.347107481	0.162	0.012	1.75E-163	1	OTOA
5.92E-167	0.47542899	0.401	0.107	1.05E-162	1	RCC2
1.47E-166	0.415068601	0.32	0.067	2.62E-162	1	ICA1
1.62E-166	0.291227174	0.21	0.026	2.89E-162	1	CACNA2D4
4.85E-166	0.65739799	0.331	0.071	8.65E-162	1	PMAIP1
3.05E-165	0.496649296	0.42	0.119	5.44E-161	1	CAMK1D
4.19E-165	0.306895318	0.216	0.028	7.46E-161	1	SLC46A1
8.63E-165	0.504931136	0.481	0.146	1.54E-160	1	HHEX
1.20E-164	0.295694863	0.198	0.022	2.13E-160	1	TET3
3.08E-164	0.701303662	0.806	0.513	5.48E-160	1	RAB5C
4.94E-164	0.545694878	0.489	0.152	8.81E-160	1	PDE4B
9.15E-164	0.402934645	0.386	0.092	1.63E-159	1	JAML
1.32E-163	0.57746857	0.478	0.158	2.35E-159	1	SESN3
1.77E-163	0.552811202	0.393	0.109	3.15E-159	1	SGMS1
3.35E-163	0.656205562	0.617	0.267	5.98E-159	1	UBL3
7.47E-163	0.607463444	0.571	0.218	1.33E-158	1	MIS18BP1
1.26E-162	0.641949378	0.568	0.227	2.24E-158	1	NEU1
1.31E-162	0.512215307	0.989	0.954	2.33E-158	1	OAZ1
2.25E-162	0.485994081	0.989	0.798	4.02E-158	1	HLA-E
3.93E-162	0.612420616	0.61	0.242	7.00E-158	1	GLRX
4.62E-162	0.535820655	0.444	0.138	8.24E-158	1	FARP1
2.47E-161	0.804488783	0.79	0.456	4.40E-157	1	PLXDC2
1.01E-160	0.514641953	0.395	0.11	1.79E-156	1	C20orf194
1.17E-160	0.502177238	0.506	0.168	2.09E-156	1	RNF166
2.23E-160	0.359603494	0.227	0.033	3.97E-156	1	SIGLEC10
5.56E-160	0.762233701	0.617	0.261	9.90E-156	1	INTS6
7.18E-160	0.612861443	0.568	0.227	1.28E-155	1	SDCCAG8
8.62E-160	0.573446819	0.999	0.987	1.54E-155	1	MT-CO3
1.32E-159	0.582157958	0.999	0.99	2.34E-155	1	B2M
1.62E-159	0.495629434	0.435	0.132	2.88E-155	1	IRAK1
1.99E-159	0.795262487	0.856	0.57	3.55E-155	1	CEBPB
7.72E-159	0.54563509	0.466	0.152	1.38E-154	1	TET2
1.02E-158	0.438593044	0.353	0.088	1.81E-154	1	FKBP15
2.30E-158	0.329491586	0.163	0.014	4.11E-154	1	GFRA2
3.01E-158	0.711296154	0.74	0.366	5.36E-154	1	CKLF
3.31E-158	0.298464657	0.169	0.015	5.91E-154	1	TLR6
5.11E-158	0.512908128	0.403	0.118	9.10E-154	1	TBC1D12
5.31E-158	0.695609892	0.704	0.345	9.46E-154	1	CELF2
7.39E-158	0.45608598	0.802	0.35	1.32E-153	1	LTC4S
1.46E-157	0.36971112	0.309	0.067	2.61E-153	1	SNN
2.06E-157	0.656088186	0.614	0.275	3.68E-153	1	PDXK
3.81E-157	0.356116125	0.274	0.051	6.79E-153	1	CLEC4A
1.29E-156	0.296910418	0.161	0.014	2.29E-152	1	GPR84
4.23E-156	0.427637096	0.341	0.083	7.53E-152	1	RREB1
6.63E-156	0.837615554	0.614	0.269	1.18E-151	1	CHMP1B
9.12E-156	0.50314584	0.415	0.12	1.63E-151	1	ZNF217
4.93E-155	0.401841204	0.347	0.085	8.79E-151	1	LRCH4
7.09E-155	0.303372644	0.212	0.029	1.26E-150	1	PIK3CG
9.56E-155	0.342352597	0.236	0.038	1.70E-150	1	RELT
1.97E-154	0.481801958	0.385	0.107	3.51E-150	1	SRGAP2
2.48E-154	0.654490324	0.68	0.342	4.42E-150	1	TWF2
2.53E-154	0.435986983	0.38	0.104	4.51E-150	1	GLB1
5.37E-154	0.621509637	0.734	0.379	9.56E-150	1	H2AFY
9.76E-154	0.333549414	0.232	0.037	1.74E-149	1	ZNF710
2.00E-153	0.768249584	0.646	0.314	3.57E-149	1	SOD2.1
7.11E-153	0.546619463	0.559	0.22	1.27E-148	1	MYO9B
1.72E-152	0.259874985	0.171	0.017	3.07E-148	1	TLR8
1.85E-152	0.654505156	0.615	0.277	3.29E-148	1	CAB39
2.02E-152	0.430649587	0.332	0.08	3.60E-148	1	PRKCD
3.86E-152	0.427429679	0.274	0.055	6.88E-148	1	LACC1
4.23E-152	0.737608605	0.696	0.354	7.53E-148	1	LAP3
6.95E-152	0.30375503	0.209	0.029	1.24E-147	1	SLC45A4
7.61E-152	0.453486767	0.395	0.11	1.36E-147	1	FMNL3
1.40E-151	0.603861869	0.441	0.143	2.49E-147	1	CDK6
2.05E-151	0.826921083	0.868	0.594	3.65E-147	1	YWHAH
2.81E-151	0.391309548	0.29	0.061	5.01E-147	1	SLC46A3
3.49E-151	0.578256628	0.575	0.234	6.22E-147	1	HOMER3
5.68E-151	0.522039569	0.561	0.22	1.01E-146	1	GCA
6.87E-151	0.707062352	0.946	0.679	1.22E-146	1	MEF2C
1.74E-150	0.578063019	0.508	0.178	3.11E-146	1	PHACTR1
3.96E-150	0.477018995	0.481	0.157	7.06E-146	1	CARD8
1.04E-149	0.527004952	0.31	0.066	1.85E-145	1	TNF
2.47E-149	0.471882978	0.359	0.096	4.39E-145	1	ZNF618
7.97E-149	0.644203173	0.744	0.416	1.42E-144	1	DAZAP2
9.62E-149	0.378511898	0.353	0.089	1.71E-144	1	STK10
2.74E-148	0.783776466	0.972	0.882	4.88E-144	1	TUBA1B
3.20E-148	0.459159364	0.325	0.08	5.71E-144	1	PSD3
3.39E-148	0.495849742	0.508	0.18	6.03E-144	1	CSK
4.94E-148	0.864802585	0.779	0.446	8.79E-144	1	ID2
6.49E-148	0.60400885	0.491	0.182	1.16E-143	1	ATP6V0A1
7.98E-148	0.603006518	0.526	0.201	1.42E-143	1	LPCAT2
4.89E-147	0.550000454	0.472	0.159	8.72E-143	1	SORL1
1.38E-146	0.543334934	0.605	0.261	2.45E-142	1	PPP1R18
2.24E-146	0.459707577	0.399	0.117	3.98E-142	1	RALGDS
2.46E-146	0.289563233	0.226	0.036	4.39E-142	1	GMIP
3.49E-146	0.280873276	0.222	0.034	6.22E-142	1	FAM78A
4.62E-146	0.477858462	0.518	0.18	8.23E-142	1	LYL1
7.16E-146	0.264698057	0.188	0.024	1.28E-141	1	STAC3
3.63E-145	0.5303783	1	0.992	6.46E-141	1	TPT1
8.88E-145	0.632545475	0.684	0.354	1.58E-140	1	STX7
1.19E-144	0.354438465	0.222	0.035	2.12E-140	1	CHD7
2.70E-144	0.442432514	0.442	0.141	4.80E-140	1	PARP4
4.90E-144	0.392495126	0.3	0.068	8.73E-140	1	ABCC5
8.98E-144	0.309329604	0.209	0.032	1.60E-139	1	SLC29A3
9.22E-144	0.493784217	0.456	0.155	1.64E-139	1	CNDP2
1.30E-143	0.396865738	0.332	0.086	2.31E-139	1	SNX8
1.53E-143	0.56426915	0.557	0.227	2.73E-139	1	SNX5
5.84E-143	0.600769132	0.929	0.779	1.04E-138	1	ARPC5
5.96E-143	0.491397862	0.443	0.15	1.06E-138	1	TCF12
7.71E-143	0.625337978	0.556	0.235	1.37E-138	1	ZFYVE16
1.26E-142	0.354610594	0.215	0.034	2.24E-138	1	HEATR3
1.95E-142	0.611583006	0.58	0.255	3.47E-138	1	ETV6
2.20E-142	0.535105275	0.498	0.184	3.92E-138	1	HELZ
2.52E-142	0.588958131	0.595	0.267	4.49E-138	1	PLXNB2
4.22E-142	0.540226101	0.394	0.118	7.52E-138	1	FSCN1
1.00E-141	0.396460191	0.336	0.086	1.78E-137	1	ZNF267
1.26E-141	0.394267824	0.365	0.096	2.24E-137	1	RASSF5
2.18E-141	0.654077265	0.487	0.186	3.88E-137	1	TMEM70
2.30E-141	0.266813019	0.205	0.03	4.11E-137	1	SUSD1
6.04E-141	0.396477944	0.382	0.11	1.08E-136	1	TLE3
7.00E-141	0.494033757	0.448	0.155	1.25E-136	1	FUOM
9.49E-141	0.348912067	0.271	0.057	1.69E-136	1	TMOD2
1.30E-140	0.405209847	0.326	0.083	2.32E-136	1	ACP2
1.60E-140	0.642890143	0.83	0.509	2.86E-136	1	METRNL
2.63E-140	0.555949537	0.39	0.122	4.68E-136	1	CMKLR1
6.11E-140	0.512318371	0.414	0.128	1.09E-135	1	IFI44
1.03E-139	0.496942816	0.431	0.144	1.83E-135	1	ME2
2.04E-139	0.449466516	0.332	0.088	3.64E-135	1	CLN8
3.02E-139	0.339491093	0.25	0.049	5.38E-135	1	CCSAP
4.67E-139	0.575258265	0.756	0.424	8.32E-135	1	ARL6IP1
6.78E-139	0.559745625	0.645	0.304	1.21E-134	1	TAOK3
2.25E-138	0.464216276	0.414	0.133	4.01E-134	1	GGA1
2.84E-138	0.651529449	0.535	0.22	5.06E-134	1	IRS2
8.38E-138	0.438109335	0.244	0.046	1.49E-133	1	SLC11A1
8.73E-137	0.303571784	0.22	0.038	1.56E-132	1	WDR81
9.00E-137	0.495490617	0.499	0.186	1.60E-132	1	PTPN2
9.02E-137	0.62273691	0.995	0.976	1.61E-132	1	MT-ND1
4.04E-136	0.598635054	0.734	0.417	7.19E-132	1	MOB1A
1.07E-135	0.503643118	0.538	0.218	1.91E-131	1	APMAP
2.33E-135	0.50569033	0.557	0.223	4.15E-131	1	JPT1
6.60E-135	0.67535069	0.614	0.291	1.18E-130	1	NUFIP2
1.04E-134	0.48023193	0.434	0.15	1.86E-130	1	ABHD12
2.25E-134	0.275893247	0.239	0.044	4.00E-130	1	PIK3CD
3.40E-134	0.702809888	0.743	0.425	6.06E-130	1	IFNGR1
5.14E-134	0.528069545	0.406	0.135	9.16E-130	1	ITSN1
6.13E-134	0.563069423	0.588	0.268	1.09E-129	1	ADIPOR1
8.07E-134	0.616516666	0.54	0.23	1.44E-129	1	CPEB4
9.97E-134	0.730906691	0.865	0.548	1.78E-129	1	ZFP36
1.63E-133	0.606753243	0.671	0.341	2.90E-129	1	TMEM123
1.72E-133	0.436611888	0.374	0.113	3.07E-129	1	NUP62
1.80E-133	0.480304161	0.449	0.158	3.21E-129	1	RAPGEF1
1.82E-133	0.370906057	0.353	0.099	3.24E-129	1	MAPKAPK3
2.22E-133	0.448399248	0.523	0.205	3.96E-129	1	DNM2
2.43E-133	0.559319117	0.57	0.254	4.33E-129	1	LYPLA1
4.46E-133	0.296429573	0.222	0.039	7.95E-129	1	SAP25
5.26E-133	0.42120722	0.344	0.097	9.36E-129	1	SLC11A2
5.93E-133	0.547453196	0.444	0.161	1.06E-128	1	TPCN1
6.03E-133	0.255637138	0.311	0.073	1.08E-128	1	BIN2
9.37E-133	0.34905582	0.272	0.061	1.67E-128	1	DIRC2
1.02E-132	0.630126713	0.684	0.352	1.81E-128	1	ETS2
1.67E-132	0.269809447	0.186	0.026	2.97E-128	1	CARD9
2.75E-132	0.39862988	0.323	0.083	4.89E-128	1	GIMAP8
4.66E-132	0.335976823	0.274	0.06	8.31E-128	1	KCNAB2
1.48E-131	0.512694051	0.91	0.571	2.64E-127	1	ARHGDIB
2.36E-131	0.259680736	0.151	0.016	4.21E-127	1	C5AR2
3.08E-131	0.42311303	0.358	0.105	5.48E-127	1	PNPLA6
4.31E-131	0.66764969	0.777	0.461	7.68E-127	1	AMD1
6.91E-131	0.267064993	0.167	0.021	1.23E-126	1	SLC38A7
8.14E-131	0.313088519	0.148	0.015	1.45E-126	1	IL4I1
8.38E-131	0.595159296	0.864	0.585	1.49E-126	1	NFKBIA
1.15E-130	0.487340213	0.472	0.176	2.04E-126	1	RAP2A
2.60E-130	0.737257068	0.302	0.078	4.64E-126	1	NR4A3
5.38E-130	0.651726941	0.82	0.552	9.58E-126	1	TGOLN2
6.83E-130	0.969864718	0.492	0.193	1.22E-125	1	ZNF331
7.82E-130	0.453959441	0.449	0.16	1.39E-125	1	FAM96A
8.26E-130	0.261782198	0.171	0.022	1.47E-125	1	LINC02035
1.19E-129	0.404372285	0.368	0.112	2.12E-125	1	MPDU1
1.35E-129	0.371557342	0.271	0.062	2.41E-125	1	PPARD
1.47E-129	0.36148051	0.308	0.078	2.62E-125	1	PRKX
1.47E-129	0.479898488	0.421	0.141	2.63E-125	1	SERPINB9
1.75E-129	0.259740669	0.131	0.011	3.12E-125	1	LINC01480
2.10E-129	0.271347531	0.19	0.029	3.73E-125	1	PLB1
4.28E-129	0.295085756	0.224	0.042	7.63E-125	1	NCEH1
5.32E-129	0.279068344	0.164	0.02	9.48E-125	1	PLEK2
7.06E-129	0.439381637	0.587	0.235	1.26E-124	1	CARD16
1.43E-128	0.530992723	0.2	0.033	2.55E-124	1	CLEC5A
1.73E-128	0.286289729	0.192	0.03	3.09E-124	1	TTYH2
1.76E-128	0.277019025	0.183	0.026	3.14E-124	1	HPSE
2.35E-128	0.563133597	0.482	0.19	4.18E-124	1	TRPS1
2.89E-128	0.593161998	0.303	0.073	5.14E-124	1	IL1B
2.90E-128	0.577754676	0.517	0.214	5.18E-124	1	WLS
3.50E-128	0.527588329	0.459	0.167	6.24E-124	1	TGIF1
6.29E-128	0.261395613	0.177	0.024	1.12E-123	1	QPRT
2.36E-127	0.581052484	0.633	0.313	4.20E-123	1	PABPC4
4.19E-127	0.585141054	0.584	0.275	7.47E-123	1	GNB4
1.35E-126	0.528057791	0.491	0.196	2.41E-122	1	NCOR2
2.42E-126	0.566706016	0.25	0.054	4.30E-122	1	EGR2
3.42E-126	0.47915853	0.353	0.106	6.09E-122	1	C9orf72
4.54E-126	0.383420777	0.384	0.122	8.09E-122	1	GIT2
6.65E-126	0.423074083	0.364	0.109	1.18E-121	1	BCL3
1.10E-125	0.47103466	0.422	0.148	1.96E-121	1	HACD4
1.41E-125	0.397900457	0.334	0.096	2.52E-121	1	STAT5A
2.31E-125	0.353592561	0.265	0.061	4.12E-121	1	LRRK1
7.34E-125	0.405256803	0.339	0.097	1.31E-120	1	DENND3
1.03E-124	0.336212385	0.288	0.072	1.84E-120	1	RP2
1.12E-124	0.420523312	0.438	0.153	2.00E-120	1	LBR
1.43E-124	0.323989878	0.301	0.076	2.55E-120	1	TRPV2
1.50E-124	0.34106318	0.274	0.065	2.67E-120	1	SLC8B1
4.32E-124	0.470134705	0.341	0.102	7.70E-120	1	FAM13A
4.37E-124	0.55623859	0.532	0.233	7.78E-120	1	VOPP1
4.97E-124	0.263859274	0.176	0.025	8.86E-120	1	PFKFB2
6.47E-124	0.428468201	0.247	0.052	1.15E-119	1	OSM
1.04E-123	0.428863849	0.344	0.103	1.85E-119	1	FES
1.33E-123	0.394674884	0.323	0.09	2.37E-119	1	WDFY2
2.11E-123	0.537742761	0.942	0.723	3.76E-119	1	ARPC1B
2.60E-123	0.287478974	0.211	0.038	4.64E-119	1	SHMT1
7.61E-123	0.40055111	0.345	0.103	1.36E-118	1	SLC35F6
7.83E-123	0.301066052	0.238	0.049	1.39E-118	1	CASP10
3.98E-122	0.459844808	0.475	0.18	7.08E-118	1	BAZ1A
5.48E-122	0.329394427	0.239	0.051	9.76E-118	1	HSPBAP1
6.26E-122	0.495622073	0.502	0.208	1.12E-117	1	TMED5
8.51E-122	0.632925602	0.879	0.65	1.52E-117	1	CAP1
2.29E-121	0.284746902	0.21	0.038	4.08E-117	1	NCK1-DT
3.11E-121	0.671364158	0.525	0.235	5.55E-117	1	FOXO3
6.77E-121	0.62110465	0.589	0.284	1.21E-116	1	HEXIM1
1.40E-120	0.534772993	0.594	0.282	2.49E-116	1	HSD17B11
1.84E-120	0.316016248	0.265	0.062	3.27E-116	1	ATP11A
1.92E-120	0.37228281	0.298	0.08	3.42E-116	1	ANKS1A
4.51E-120	0.293769228	0.196	0.034	8.03E-116	1	MB21D2
6.68E-120	0.477569474	0.426	0.158	1.19E-115	1	GNPDA1
4.42E-119	0.390955105	0.376	0.122	7.88E-115	1	ARHGEF6
9.12E-119	0.287859599	0.216	0.042	1.63E-114	1	DUSP10
9.98E-119	0.421034002	0.393	0.132	1.78E-114	1	IL4R
1.94E-118	0.449232568	0.429	0.156	3.46E-114	1	DNMT1
2.27E-118	0.527667696	0.644	0.324	4.04E-114	1	PIK3R1
2.68E-118	0.383090378	0.234	0.051	4.77E-114	1	ADAMTSL4
2.95E-117	0.375535331	0.388	0.129	5.26E-113	1	DCK
4.21E-117	0.585602706	0.777	0.494	7.49E-113	1	AKR1A1
1.04E-116	0.319527331	0.315	0.088	1.85E-112	1	CBX4
2.52E-116	0.629228921	0.857	0.64	4.49E-112	1	IQGAP1
4.87E-116	0.706414719	0.624	0.318	8.67E-112	1	MIDN
6.63E-116	0.278262411	0.183	0.03	1.18E-111	1	HLX
1.50E-115	0.621662291	0.737	0.443	2.67E-111	1	TRA2B
1.96E-115	0.296505007	0.253	0.059	3.49E-111	1	FBP1
2.58E-115	0.344053302	0.269	0.068	4.59E-111	1	MTMR10
3.09E-115	0.569720814	0.387	0.137	5.50E-111	1	UGCG
3.22E-115	0.257560864	0.168	0.025	5.74E-111	1	DPEP2
3.22E-115	0.390081713	0.336	0.1	5.74E-111	1	VASH1
4.85E-115	0.572472773	0.942	0.796	8.64E-111	1	BRI3
1.53E-114	0.358892969	0.224	0.048	2.73E-110	1	BRCA2
1.79E-114	0.514841053	0.992	0.787	3.20E-110	1	HLA-B
2.01E-114	0.572090609	0.571	0.269	3.59E-110	1	CHD1
3.19E-114	0.254238681	0.158	0.022	5.68E-110	1	TREM1
5.04E-114	0.301958228	0.307	0.084	8.98E-110	1	HMGA1
5.43E-114	0.521355016	0.441	0.173	9.68E-110	1	JDP2
7.83E-114	0.437597796	0.356	0.118	1.39E-109	1	ARHGAP6
9.19E-114	0.374318018	0.346	0.109	1.64E-109	1	ATP6V1A
9.90E-114	0.514107921	0.671	0.365	1.76E-109	1	APH1A
1.28E-113	0.588224094	0.835	0.588	2.28E-109	1	LAMP1
2.24E-113	0.493217671	0.974	0.856	3.98E-109	1	RAC1
2.57E-113	0.401927665	0.376	0.124	4.58E-109	1	APOL6
4.27E-113	0.546347864	0.914	0.728	7.61E-109	1	CAPZB
1.50E-112	0.566479755	0.643	0.343	2.66E-108	1	CTSA
6.93E-112	0.366817407	0.318	0.095	1.23E-107	1	TTL
9.20E-112	0.275046418	0.211	0.042	1.64E-107	1	BAIAP2
1.44E-111	0.36944676	0.357	0.116	2.56E-107	1	MTMR14
1.56E-111	0.458587157	0.486	0.199	2.78E-107	1	PIK3IP1
3.67E-111	0.438642496	0.462	0.187	6.53E-107	1	ADAM10
7.90E-111	0.468262053	0.492	0.209	1.41E-106	1	PRKACB
8.07E-111	0.251621113	0.242	0.054	1.44E-106	1	DEF6
9.10E-111	0.344883131	0.253	0.062	1.62E-106	1	ERV3-1
1.00E-110	0.476550294	0.607	0.303	1.79E-106	1	CAPZA1
1.26E-110	0.536383824	0.683	0.397	2.25E-106	1	FEZ2
2.11E-110	0.487218495	0.556	0.264	3.77E-106	1	UBAC1
3.14E-110	0.441290785	0.433	0.16	5.60E-106	1	PLIN2
3.71E-110	0.338211891	0.298	0.084	6.61E-106	1	IL17RA
5.32E-110	0.583084503	0.516	0.235	9.47E-106	1	MAP3K8
5.86E-110	0.482008756	0.633	0.326	1.04E-105	1	PRR13
9.50E-110	0.441582256	0.386	0.139	1.69E-105	1	WBP1L
1.09E-109	0.382486345	0.171	0.028	1.95E-105	1	P2RY14
1.34E-109	0.306363719	0.249	0.06	2.39E-105	1	SGPL1
1.43E-109	0.364078584	0.348	0.112	2.55E-105	1	GGA2
3.19E-109	0.417656885	0.459	0.183	5.68E-105	1	DCP2
3.75E-109	0.488974688	0.567	0.273	6.68E-105	1	SETX
4.07E-109	0.404364533	0.385	0.138	7.24E-105	1	RNPEP
4.43E-109	0.53253038	0.53	0.238	7.90E-105	1	KLF10
1.05E-108	0.540805319	0.721	0.425	1.87E-104	1	TNFRSF1A
1.86E-108	0.297996268	0.247	0.06	3.32E-104	1	EAF2
3.04E-108	0.447484124	0.415	0.16	5.41E-104	1	ATP2C1
4.23E-108	0.352715265	0.341	0.11	7.54E-104	1	RCBTB2
4.52E-108	0.3626486	0.295	0.085	8.04E-104	1	MTHFR
8.69E-108	0.513291621	0.997	0.974	1.55E-103	1	MT-ND2
9.73E-108	0.310247836	0.225	0.05	1.73E-103	1	WDR91
1.26E-107	0.421031508	0.341	0.112	2.24E-103	1	SLC43A3
1.28E-107	0.526500815	0.641	0.343	2.27E-103	1	SSR1
1.97E-107	0.59735762	0.663	0.369	3.50E-103	1	IRF2BP2
2.69E-107	0.418478052	0.43	0.168	4.80E-103	1	GDE1
1.00E-106	0.286078784	0.232	0.053	1.78E-102	1	RGS18
1.61E-106	0.369591314	0.487	0.192	2.87E-102	1	IRF1
2.31E-106	0.576563095	0.702	0.4	4.12E-102	1	CFLAR
8.07E-106	0.532856263	0.86	0.565	1.44E-101	1	MEF2A
1.09E-105	0.366000432	0.324	0.103	1.95E-101	1	PPP1R9B
2.24E-105	0.374814702	0.362	0.123	3.98E-101	1	DOCK11
2.49E-105	0.442135919	0.532	0.242	4.43E-101	1	CYBC1
2.97E-105	0.4195778	0.465	0.194	5.30E-101	1	RNPEPL1
6.91E-105	0.254990964	0.249	0.061	1.23E-100	1	PRR5
8.52E-105	0.257023088	0.214	0.046	1.52E-100	1	FAM53B
8.69E-105	0.321441834	0.285	0.081	1.55E-100	1	HVCN1
1.00E-104	0.413549565	0.408	0.155	1.79E-100	1	TBC1D2B
2.24E-104	0.311833654	0.244	0.06	3.99E-100	1	AC016831.5
2.71E-104	0.342480576	0.268	0.073	4.83E-100	1	BCL2L11
2.92E-104	0.3044817	0.341	0.106	5.21E-100	1	AKNA
4.44E-104	0.37899024	0.357	0.122	7.91E-100	1	CHST11
5.66E-104	0.521860005	0.632	0.348	1.01E-99	1	ATP6V0D1
1.28E-103	0.370268041	0.365	0.129	2.27E-99	1	DNAJC5
2.34E-103	0.36807751	0.315	0.099	4.16E-99	1	FAM102B
3.42E-103	0.475589458	0.511	0.234	6.10E-99	1	CELF1
3.78E-103	0.389542904	0.362	0.125	6.73E-99	1	NXF1
4.97E-103	0.328549003	0.261	0.07	8.86E-99	1	ALPK1
1.18E-102	0.448197819	0.475	0.203	2.11E-98	1	ANKRD13D
1.25E-102	0.543626074	0.724	0.447	2.23E-98	1	LAMTOR2
1.61E-102	0.300006473	0.272	0.076	2.87E-98	1	TP53INP1
2.55E-102	0.421675065	0.478	0.205	4.55E-98	1	FUCA2
2.64E-102	0.427158439	0.514	0.234	4.71E-98	1	NECAP2
2.99E-102	0.333806797	0.29	0.086	5.33E-98	1	SDSL
5.40E-102	0.255772458	0.19	0.038	9.62E-98	1	NLN
5.58E-102	0.466585411	0.492	0.221	9.93E-98	1	EP300
5.79E-102	0.493651691	0.974	0.861	1.03E-97	1	HLA-A
6.66E-102	0.535877391	0.293	0.086	1.19E-97	1	AC007952.4
1.21E-101	0.566451028	0.783	0.532	2.16E-97	1	RPN2
1.63E-101	0.306245292	0.264	0.072	2.90E-97	1	DCAF12
1.65E-101	0.616139644	0.791	0.51	2.94E-97	1	GYPC
1.70E-101	0.280767534	0.253	0.065	3.03E-97	1	ARRB1
4.54E-101	0.259410833	0.19	0.038	8.10E-97	1	ARRDC4
4.95E-101	0.450755536	0.456	0.192	8.82E-97	1	MMP14
4.97E-101	0.325003276	0.277	0.08	8.86E-97	1	ATRN
5.20E-101	0.377433299	0.414	0.157	9.27E-97	1	PARVB
5.89E-101	0.504144272	0.665	0.379	1.05E-96	1	PICALM
8.04E-101	0.304976395	0.248	0.065	1.43E-96	1	DIP2B
1.02E-100	0.468045495	0.529	0.254	1.82E-96	1	EPN1
1.17E-100	0.403820638	0.274	0.08	2.08E-96	1	RNF150
1.65E-100	0.608737997	0.102	0.008	2.95E-96	1	CXCL1
2.49E-100	0.347004041	0.344	0.117	4.43E-96	1	TBC1D22A
5.25E-100	0.363877642	0.344	0.119	9.36E-96	1	LARP4B
5.33E-100	0.516003716	0.543	0.265	9.51E-96	1	NUDT3
7.24E-100	0.537127724	0.543	0.271	1.29E-95	1	BAZ2B
1.24E-99	0.697357482	0.712	0.448	2.21E-95	1	VMP1
1.28E-99	0.3732656	0.426	0.169	2.27E-95	1	STARD7
2.05E-99	0.48556666	0.62	0.325	3.65E-95	1	ITSN2
2.95E-99	0.27984489	0.272	0.075	5.26E-95	1	GALC
3.18E-99	0.490578334	0.528	0.259	5.66E-95	1	CTNND1
3.78E-99	0.264781005	0.236	0.059	6.73E-95	1	ABHD3
6.55E-99	0.294843989	0.278	0.081	1.17E-94	1	TRAK1
7.36E-99	0.687910694	0.522	0.251	1.31E-94	1	CDKN1A
7.87E-99	0.376074523	0.335	0.115	1.40E-94	1	SSH1
1.03E-98	0.447328355	0.361	0.128	1.83E-94	1	SLFN11
3.57E-98	0.275636788	0.168	0.03	6.36E-94	1	SMPDL3A
4.41E-98	0.482180803	0.365	0.131	7.85E-94	1	INSIG1
4.63E-98	0.579506616	0.465	0.211	8.25E-94	1	PDGFC
4.78E-98	0.36177906	0.353	0.125	8.52E-94	1	GAK
5.38E-98	0.518932757	0.713	0.428	9.58E-94	1	VPS13C
1.01E-97	0.524375634	0.629	0.351	1.79E-93	1	GNAQ
3.51E-97	0.370593647	0.351	0.125	6.25E-93	1	NUP58
4.81E-97	0.352151789	0.338	0.117	8.56E-93	1	GLA
5.15E-97	0.304353656	0.569	0.265	9.18E-93	1	STK4
8.94E-97	0.34259025	0.313	0.102	1.59E-92	1	KDM7A
1.78E-96	0.551863981	0.724	0.451	3.17E-92	1	JMJD1C
3.54E-96	0.3081369	0.299	0.094	6.30E-92	1	ZDHHC7
4.56E-96	0.645789248	0.932	0.75	8.12E-92	1	JUN
7.33E-96	0.351630607	0.308	0.1	1.31E-91	1	CLCN7
7.76E-96	0.477962479	0.552	0.267	1.38E-91	1	B4GALT1
7.85E-96	0.505772874	0.78	0.518	1.40E-91	1	GNB1
9.87E-96	0.3210518	0.223	0.056	1.76E-91	1	GZF1
1.25E-95	0.358108639	0.349	0.125	2.23E-91	1	INPPL1
1.36E-95	0.717099762	0.877	0.722	2.42E-91	1	DBI
1.66E-95	0.263378002	0.227	0.057	2.96E-91	1	SLC27A1
2.36E-95	0.388949289	0.408	0.162	4.20E-91	1	DPYD
3.16E-95	0.395809691	0.314	0.104	5.64E-91	1	MXD1
3.39E-95	0.443240422	0.518	0.25	6.03E-91	1	USP9X
6.08E-95	0.350166444	0.282	0.087	1.08E-90	1	SRGAP2B
7.99E-95	0.266526568	0.262	0.074	1.42E-90	1	MOB3A
1.15E-94	0.600946888	0.572	0.301	2.06E-90	1	MAT2A
1.65E-94	0.551066394	0.56	0.296	2.95E-90	1	TRIM38
2.33E-94	0.466200328	0.571	0.291	4.14E-90	1	TRIM8
3.01E-94	0.378858574	0.423	0.176	5.37E-90	1	WDR26
3.53E-94	0.271300565	0.165	0.03	6.28E-90	1	CLEC4E
3.58E-94	0.316909063	0.293	0.092	6.37E-90	1	MCM5
6.51E-94	0.338787732	0.308	0.102	1.16E-89	1	AGO4
7.99E-94	0.456252359	0.538	0.264	1.42E-89	1	CEP350
9.64E-94	0.419853604	0.405	0.166	1.72E-89	1	WDFY3
9.86E-94	0.289160085	0.259	0.074	1.76E-89	1	GBA
1.06E-93	0.374561242	0.443	0.188	1.90E-89	1	BACH1
1.95E-93	0.280795766	0.216	0.053	3.47E-89	1	NFKBIE
1.97E-93	0.341209861	0.395	0.153	3.50E-89	1	TPST2
2.48E-93	0.459912405	0.562	0.284	4.41E-89	1	FAM120A
3.05E-93	0.331719317	0.326	0.11	5.44E-89	1	IKBKB
3.06E-93	0.347347986	0.395	0.149	5.45E-89	1	MAP3K11
5.74E-93	0.450998452	0.474	0.214	1.02E-88	1	ARID1A
7.93E-93	0.538174169	0.591	0.304	1.41E-88	1	IER5
1.07E-92	0.475300329	0.821	0.564	1.91E-88	1	DPP7
1.47E-92	0.460158038	0.5	0.238	2.62E-88	1	RPN1
2.82E-92	0.384588596	0.381	0.146	5.02E-88	1	CNTRL
6.00E-92	0.308401666	0.368	0.135	1.07E-87	1	DGKZ
6.93E-92	0.444791604	0.967	0.869	1.23E-87	1	ARPC2
7.28E-92	0.341882502	0.332	0.118	1.30E-87	1	AKAP10
9.33E-92	0.423272961	0.342	0.126	1.66E-87	1	BCL6
9.59E-92	0.450245667	0.534	0.264	1.71E-87	1	AGPAT2
2.47E-91	0.440355916	0.485	0.226	4.39E-87	1	PIAS1
2.64E-91	0.4040873	0.439	0.191	4.71E-87	1	AGFG1
3.55E-91	0.382100232	0.447	0.195	6.33E-87	1	PLEKHM2
4.72E-91	0.399494196	0.448	0.196	8.40E-87	1	LPIN2
6.12E-91	0.409018625	0.42	0.178	1.09E-86	1	AFF1
6.17E-91	0.324543985	0.307	0.103	1.10E-86	1	PSME4
8.20E-91	0.328976616	0.367	0.137	1.46E-86	1	ANKRD44
1.31E-90	0.594837009	0.311	0.108	2.34E-86	1	PDK4
1.37E-90	0.485855358	0.614	0.348	2.44E-86	1	SPPL2A
1.59E-90	0.291928939	0.198	0.046	2.84E-86	1	SEMA4A
2.20E-90	0.330006683	0.296	0.097	3.91E-86	1	PDE4A
2.37E-90	0.317679472	0.909	0.521	4.22E-86	1	BST2
2.64E-90	0.355834758	0.359	0.134	4.70E-86	1	IRAK3
3.20E-90	0.308066746	0.314	0.108	5.70E-86	1	PSEN1
4.27E-90	0.26165599	0.242	0.066	7.60E-86	1	GIMAP2
5.44E-90	0.332102547	0.307	0.103	9.69E-86	1	DOK1
1.83E-89	0.554979875	0.653	0.379	3.27E-85	1	VSIR
1.96E-89	0.313649745	0.269	0.082	3.50E-85	1	NCKAP5L
2.31E-89	0.29058396	0.264	0.078	4.11E-85	1	PARP12
2.62E-89	0.326772296	0.286	0.092	4.67E-85	1	KLF11
3.11E-89	0.286998884	0.489	0.198	5.54E-85	1	GIMAP1
5.38E-89	0.389938691	0.673	0.379	9.58E-85	1	TAPBP
7.38E-89	0.276871303	0.221	0.056	1.32E-84	1	AC004687.1
1.30E-88	0.757221792	0.829	0.65	2.31E-84	1	HNRNPU
1.30E-88	0.407576566	0.566	0.286	2.32E-84	1	PPP1CA
1.64E-88	0.38917349	0.508	0.245	2.92E-84	1	PQLC1
2.62E-88	0.543513997	0.93	0.776	4.66E-84	1	PNRC1
5.91E-88	0.373284836	0.377	0.148	1.05E-83	1	TFPT
5.92E-88	0.469216118	0.463	0.22	1.06E-83	1	FCHSD2
1.26E-87	0.514795413	0.778	0.535	2.25E-83	1	EIF4A1
1.89E-87	0.354996461	0.366	0.143	3.36E-83	1	ARRDC2
2.88E-87	0.323775589	0.345	0.127	5.14E-83	1	CYB5R4
3.18E-87	0.41275804	0.45	0.203	5.67E-83	1	ABI1
5.23E-87	0.305838056	0.291	0.095	9.32E-83	1	ZNRF2
1.60E-86	0.286556364	0.258	0.077	2.85E-82	1	ULK3
1.97E-86	0.387323333	0.408	0.173	3.50E-82	1	SNX13
2.12E-86	0.257102003	0.266	0.081	3.78E-82	1	SCAMP4
2.40E-86	0.405611465	0.443	0.201	4.27E-82	1	ZNF330
3.96E-86	0.300692666	0.303	0.104	7.06E-82	1	PPM1M
5.32E-86	0.4566646	0.522	0.256	9.49E-82	1	POLR2A
6.09E-86	0.330915053	0.125	0.018	1.08E-81	1	IL10
8.54E-86	0.432632923	0.544	0.277	1.52E-81	1	TGFBR1
9.66E-86	0.29654368	0.185	0.043	1.72E-81	1	HIVEP3
1.12E-85	0.318708695	0.283	0.094	2.00E-81	1	SLC2A8
1.17E-85	0.472505846	0.507	0.25	2.08E-81	1	AXL
1.26E-85	0.395699582	0.347	0.135	2.24E-81	1	SRGAP2C
3.94E-85	0.422968835	0.668	0.393	7.02E-81	1	ARF6
4.01E-85	0.266887261	0.236	0.067	7.14E-81	1	RNF19B
4.13E-85	0.678653379	0.626	0.377	7.35E-81	1	USP53
7.18E-85	0.350421766	0.323	0.118	1.28E-80	1	VCPIP1
7.42E-85	0.366187917	0.392	0.162	1.32E-80	1	LACTB
1.51E-84	0.423441567	0.352	0.139	2.69E-80	1	PEAK1
2.20E-84	0.360443843	0.325	0.118	3.92E-80	1	TCOF1
2.23E-84	0.254074987	0.227	0.063	3.97E-80	1	COQ2
2.29E-84	0.440245952	0.549	0.284	4.08E-80	1	SWAP70
2.45E-84	0.282338723	0.234	0.065	4.36E-80	1	CTTNBP2
4.64E-84	0.515063112	0.707	0.451	8.27E-80	1	PRNP
6.64E-84	0.436871128	0.486	0.24	1.18E-79	1	DICER1
6.74E-84	0.448836513	0.614	0.333	1.20E-79	1	IER5L
7.93E-84	0.485179201	0.8	0.579	1.41E-79	1	UBE2D3
1.02E-83	0.551994256	0.339	0.121	1.83E-79	1	FABP5
1.13E-83	0.288864117	0.286	0.096	2.01E-79	1	AGPAT3
1.38E-83	0.391466835	0.468	0.218	2.45E-79	1	PCF11
1.53E-83	0.547976151	0.598	0.325	2.72E-79	1	ATF3
1.56E-83	0.266119593	0.206	0.054	2.77E-79	1	AC074117.1
1.58E-83	0.410041962	0.42	0.187	2.82E-79	1	GPATCH2L
2.65E-83	0.262752047	0.244	0.073	4.73E-79	1	TMEM65
2.76E-83	0.457039276	0.577	0.322	4.92E-79	1	STX12
3.81E-83	0.436524976	0.559	0.298	6.79E-79	1	ANKRD10
1.91E-82	0.35385552	0.353	0.138	3.41E-78	1	LGALS8
2.77E-82	0.292486644	0.264	0.084	4.94E-78	1	TMEM19
3.52E-82	0.45126288	0.655	0.386	6.27E-78	1	VPS35
3.95E-82	0.428549805	0.611	0.334	7.04E-78	1	PPP1R10
4.31E-82	0.376505202	0.463	0.216	7.69E-78	1	PARP1
8.21E-82	0.470476995	0.586	0.327	1.46E-77	1	GNAI3
1.03E-81	0.318355104	0.357	0.139	1.83E-77	1	SPTLC2
1.14E-81	0.312262457	0.269	0.088	2.03E-77	1	AMDHD2
1.25E-81	0.448401613	0.613	0.351	2.23E-77	1	ACAP2
1.35E-81	0.360469255	0.361	0.142	2.41E-77	1	DBP
1.89E-81	0.339469236	0.405	0.174	3.38E-77	1	SPG21
2.20E-81	0.439698427	0.305	0.109	3.92E-77	1	VEGFA
4.92E-81	0.370095671	0.367	0.15	8.76E-77	1	FGD4
5.21E-81	0.505619519	0.823	0.621	9.29E-77	1	FUS
5.80E-81	0.315056756	0.312	0.113	1.03E-76	1	SIRT1
7.56E-81	0.470927836	0.811	0.615	1.35E-76	1	AP2S1
8.49E-81	0.381475044	0.369	0.152	1.51E-76	1	KLF7
9.32E-81	0.288594729	0.267	0.088	1.66E-76	1	XPO6
1.11E-80	0.253942245	0.249	0.076	1.97E-76	1	DENND1B
1.27E-80	0.434753983	0.475	0.23	2.26E-76	1	ARHGAP24
1.96E-80	0.521073405	0.559	0.3	3.50E-76	1	CXCL12
2.73E-80	0.27232825	0.186	0.045	4.86E-76	1	ADM
7.24E-80	0.255132057	0.255	0.079	1.29E-75	1	CRLF3
7.87E-80	0.286346768	0.308	0.11	1.40E-75	1	SSH2
2.46E-79	0.552230616	0.683	0.449	4.38E-75	1	FAM133B
4.92E-79	0.444765804	0.709	0.455	8.77E-75	1	OS9
5.04E-79	0.335154209	0.367	0.148	8.98E-75	1	RAB11FIP1
6.23E-79	0.329456811	0.129	0.022	1.11E-74	1	SCN9A
6.77E-79	0.435343761	0.732	0.471	1.21E-74	1	PAK2
8.58E-79	0.254745663	0.36	0.135	1.53E-74	1	MFNG
1.74E-78	0.292097458	0.372	0.148	3.09E-74	1	TSPAN14
2.96E-78	0.337004097	0.324	0.126	5.28E-74	1	ARPIN
3.14E-78	0.336292908	0.417	0.186	5.59E-74	1	EIF4EBP1
5.13E-78	0.396012782	0.517	0.271	9.15E-74	1	CTDNEP1
7.80E-78	0.325803866	0.366	0.151	1.39E-73	1	NIN
9.79E-78	0.349011388	0.353	0.143	1.74E-73	1	LCOR
1.35E-77	0.476960575	0.368	0.156	2.40E-73	1	CSRNP1
1.49E-77	0.289189092	0.26	0.086	2.66E-73	1	ATG4C
1.53E-77	0.415742558	0.399	0.163	2.73E-73	1	TNFAIP3
3.76E-77	0.308142905	0.37	0.154	6.70E-73	1	TBC1D9B
5.20E-77	0.419176807	0.763	0.522	9.26E-73	1	SERPINB6
1.32E-76	0.275418279	0.22	0.065	2.35E-72	1	P3H2
1.61E-76	0.404733242	0.314	0.122	2.86E-72	1	ABL2
1.64E-76	0.311826687	0.275	0.096	2.92E-72	1	SOCS6
1.77E-76	0.399046217	0.98	0.912	3.16E-72	1	DDX5
3.86E-76	0.31996864	0.342	0.137	6.88E-72	1	TUT7
5.48E-76	0.264639551	0.128	0.022	9.77E-72	1	SDS
6.27E-76	0.493193014	0.821	0.649	1.12E-71	1	ATP6V1F
7.40E-76	0.298188035	0.351	0.141	1.32E-71	1	CCDC28A
1.95E-75	0.310395295	0.46	0.21	3.47E-71	1	TNFRSF14
3.62E-75	0.388516461	0.538	0.288	6.45E-71	1	NANS
4.67E-75	0.451466328	0.634	0.381	8.33E-71	1	NASP
4.68E-75	0.257398197	0.218	0.064	8.34E-71	1	SLC31A1
8.46E-75	0.425855307	0.538	0.292	1.51E-70	1	KMT2C
1.38E-74	0.42293068	0.689	0.428	2.46E-70	1	RAB32
4.06E-74	0.25058678	0.287	0.101	7.23E-70	1	CYB561D2.1
6.71E-74	0.394709566	0.593	0.337	1.19E-69	1	WNK1
9.01E-74	0.283325859	0.269	0.091	1.60E-69	1	RHOBTB3
1.19E-73	0.28041565	0.274	0.097	2.13E-69	1	RPS6KA4
1.65E-73	0.367211974	0.495	0.246	2.95E-69	1	TLE4
1.97E-73	0.271071337	0.33	0.128	3.51E-69	1	ARHGAP26
2.02E-73	0.361066121	0.431	0.202	3.60E-69	1	ATF7IP
2.14E-73	0.408331057	0.588	0.342	3.80E-69	1	NIPBL
2.26E-73	0.288858893	0.305	0.115	4.02E-69	1	EDEM1
2.29E-73	0.343610092	0.392	0.173	4.08E-69	1	ADAM17
3.68E-73	0.281363115	0.329	0.129	6.55E-69	1	PPP6R1
[truncated: 12,484 more rows]
