# Supplementary material for: Integrated single-cell RNA-seq analysis reveals the vital cell types and dynamic development signature of atherosclerosis
Source: Front Physiol. 2023 Mar 30;14:1118239. doi: 10.3389/fphys.2023.1118239 (PMC10117136; doi:10.3389/fphys.2023.1118239)
Supplement: Supplementary file 3 [file DataSheet2.CSV]

Source data of cell-cell communication networks
id_cp_interaction	interacting_pair	partner_a	partner_b	gene_a	gene_b	secreted	receptor_a	receptor_b	annotation_strategy	is_integrin	rank	B cell|B cell	B cell|Endothelial cell	B cell|Fibroblast	B cell|Macrophage	B cell|Mast cell	B cell|NK cell	B cell|Neuron	B cell|Plasma cell	B cell|Smooth muscle cell	B cell|T cell	Endothelial cell|B cell	Endothelial cell|Endothelial cell	Endothelial cell|Fibroblast	Endothelial cell|Macrophage	Endothelial cell|Mast cell	Endothelial cell|NK cell	Endothelial cell|Neuron	Endothelial cell|Plasma cell	Endothelial cell|Smooth muscle cell	Endothelial cell|T cell	Fibroblast|B cell	Fibroblast|Endothelial cell	Fibroblast|Fibroblast	Fibroblast|Macrophage	Fibroblast|Mast cell	Fibroblast|NK cell	Fibroblast|Neuron	Fibroblast|Plasma cell	Fibroblast|Smooth muscle cell	Fibroblast|T cell	Macrophage|B cell	Macrophage|Endothelial cell	Macrophage|Fibroblast	Macrophage|Macrophage	Macrophage|Mast cell	Macrophage|NK cell	Macrophage|Neuron	Macrophage|Plasma cell
CPI-SS0FB5FE587	DLL1_NOTCH4	simple:O00548	simple:Q99466	ENSG00000198719	ENSG00000204301	FALSE	FALSE	TRUE	curated	FALSE	0.01												0.305
CPI-SS008700E67	CCL8_ACKR1	simple:P80075	simple:Q16570	ENSG00000108700	ENSG00000213088	TRUE	FALSE	TRUE	I2D	FALSE	0.01																																1.068
CPI-SS0ECD9BB5E	CCL21_ACKR4	simple:O00585	simple:Q9NPB9	ENSG00000137077	ENSG00000129048	TRUE	FALSE	TRUE	curated	FALSE	0.01													0.365
CPI-SS0C03F7CDC	VEGFA_KDR	simple:P15692	simple:P35968	ENSG00000112715	ENSG00000128052	TRUE	FALSE	TRUE	curated	FALSE	0.01																																0.154
CPI-SS0C412B7DE	CD70_TNFRSF17	simple:P32970	simple:Q02223	ENSG00000125726	ENSG00000048462	TRUE	FALSE	TRUE	InnateDB-All	FALSE	0.01								0.479
CPI-SS0F8C2FA91	CCR1_CCL8	simple:P32246	simple:P80075	ENSG00000163823	ENSG00000108700	TRUE	TRUE	FALSE	curated	FALSE	0.01																																		0.251
CPI-SS059CC19A3	CCR1_CCL14	simple:P32246	simple:Q16627	ENSG00000163823	ENSG00000276409	TRUE	TRUE	FALSE	curated	FALSE	0.01																																0.442
CPI-SS0B887F7AC	CCR1_CCL13	simple:P32246	simple:Q99616	ENSG00000163823	ENSG00000181374	TRUE	TRUE	FALSE	guidetopharmacology.org	FALSE	0.01																																		0.267
CPI-SS09199F78C	CCR1_CCL23	simple:P32246	simple:P55773	ENSG00000163823	ENSG00000274736	TRUE	TRUE	FALSE	curated	FALSE	0.01																																0.232
CPI-SS052BBD9F9	CXCL1_ACKR1	simple:P09341	simple:Q16570	ENSG00000163739	ENSG00000213088	TRUE	FALSE	TRUE	curated	FALSE	0.01																																1.073
CPI-SS041751A4D	CCR1_CCL18	simple:P32246	simple:P55774	ENSG00000163823	ENSG00000275385	TRUE	TRUE	FALSE	guidetopharmacology.org	FALSE	0.01																																		0.324
CPI-SS08D0F9109	EFNB2_EPHB4	simple:P52799	simple:P54760	ENSG00000125266	ENSG00000196411	FALSE	TRUE	TRUE	curated	FALSE	0.01												0.269
CPI-SS0B9B3870A	VEGFA_FLT1	simple:P15692	simple:P17948	ENSG00000112715	ENSG00000102755	TRUE	FALSE	TRUE	curated	FALSE	0.01																																0.371
CPI-SS05162C56B	NTF3_NTRK3	simple:P20783	simple:Q16288	ENSG00000185652	ENSG00000140538	TRUE	FALSE	TRUE	curated	FALSE	0.01
CPI-SS077D7365D	CD28_CD86	simple:P10747	simple:P42081	ENSG00000178562	ENSG00000114013	FALSE	FALSE	TRUE	curated	FALSE	0.01																																		0.515
CPI-SS06ABF2F5A	SELP_CD24	simple:P16109	simple:P25063	ENSG00000174175	ENSG00000272398	FALSE	FALSE	FALSE	curated	FALSE	0.01											0.525
CPI-SS0273C9AED	KDR_VEGFC	simple:P35968	simple:P49767	ENSG00000128052	ENSG00000150630	TRUE	TRUE	FALSE	curated	FALSE	0.01												0.129
CPI-SC0C6B54D7A	THY1_aXb2 complex	simple:P04216	complex:aXb2 complex	ENSG00000154096		FALSE	FALSE	FALSE	curated	TRUE	0.01																								0.214
CPI-CS067298D94	FLT1 complex_VEGFA	complex:FLT1 complex	simple:P15692		ENSG00000112715	TRUE	TRUE	FALSE	curated	FALSE	0.01														0.154
CPI-SS0F21D6CA0	EPHB4_EFNB1	simple:P54760	simple:P98172	ENSG00000196411	ENSG00000090776	FALSE	TRUE	FALSE	curated	FALSE	0.01												0.286
CPI-SS0EAB03260	CD1D_LILRB2	simple:P15813	simple:Q8N423	ENSG00000158473	ENSG00000131042	FALSE	FALSE	TRUE	curated	FALSE	0.01																																		0.331
CPI-CS0BAF97962	PDGFR complex_PDGFD	complex:PDGFR complex	simple:Q9GZP0		ENSG00000170962	TRUE	TRUE	FALSE	curated	FALSE	0.01																							0.47
CPI-SS0ACD487F0	L1CAM_L1CAM	simple:P32004	simple:P32004	ENSG00000198910	ENSG00000198910	FALSE	FALSE	FALSE	curated	FALSE	0.01
CPI-SS003610FF9	CXCR3_CCL19	simple:P49682	simple:Q99731	ENSG00000186810	ENSG00000172724	TRUE	TRUE	FALSE	guidetopharmacology.org	FALSE	0.02
CPI-SS0AA47D179	TNFRSF13B_CD70	simple:O14836	simple:P32970	ENSG00000240505	ENSG00000125726	TRUE	TRUE	FALSE	InnateDB-All	FALSE	0.02	0.47
CPI-SC0A05D3880	THY1_aMb2 complex	simple:P04216	complex:aMb2 complex	ENSG00000154096		FALSE	FALSE	FALSE	curated	TRUE	0.02																								0.296	0.202
CPI-SS00D153A8A	NOTCH4_DLL4	simple:Q99466	simple:Q9NR61	ENSG00000204301	ENSG00000128917	FALSE	TRUE	FALSE	curated	FALSE	0.02												0.192						0.137
CPI-SS0BAB460FF	ANGPT2_TEK	simple:O15123	simple:Q02763	ENSG00000091879	ENSG00000120156	TRUE	FALSE	TRUE	curated	FALSE	0.02												0.241
CPI-SS067BA9202	LAIR1_LILRB4	simple:Q6GTX8	simple:Q8NHJ6	ENSG00000167613	ENSG00000186818	FALSE	TRUE	TRUE	curated	FALSE	0.02																																		0.686
CPI-SS0F3BF2B34	CCL5_ACKR4	simple:P13501	simple:Q9NPB9	ENSG00000271503	ENSG00000129048	TRUE	FALSE	TRUE	I2D	FALSE	0.02
CPI-SS00AEC3818	CCL19_ACKR4	simple:Q99731	simple:Q9NPB9	ENSG00000172724	ENSG00000129048	TRUE	FALSE	TRUE	curated	FALSE	0.02													0.278										0.235
CPI-SS0DFA98A14	CSF1R_IL34	simple:P07333	simple:Q6ZMJ4	ENSG00000182578	ENSG00000157368	TRUE	TRUE	FALSE	curated	FALSE	0.02																																	0.745				0.917
CPI-SS0D377BBBF	ADCYAP1_DPP4	simple:P18509	simple:P27487	ENSG00000141433	ENSG00000197635	TRUE	FALSE	TRUE	InnateDB-All,MINT	FALSE	0.02
CPI-SS0EFE0B07A	CXCL12_CXCR3	simple:P48061	simple:P49682	ENSG00000107562	ENSG00000186810	TRUE	FALSE	TRUE	guidetopharmacology.org	FALSE	0.02																				0.571										0.722
CPI-SS06C0074BD	CCL21_CCR7	simple:O00585	simple:P32248	ENSG00000137077	ENSG00000126353	TRUE	FALSE	TRUE	curated	FALSE	0.02											0.479									0.381
CPI-SS0415CC75D	MERTK_GAS6	simple:Q12866	simple:Q14393	ENSG00000153208	ENSG00000183087	TRUE	TRUE	FALSE	guidetopharmacology.org	FALSE	0.02																																	0.857
CPI-SS0D46E2B45	TGFB3_TGFBR3	simple:P10600	simple:Q03167	ENSG00000119699	ENSG00000069702	TRUE	FALSE	TRUE	curated	FALSE	0.02												0.282	0.221
CPI-SS015E1E2C6	SELP_CD34	simple:P16109	simple:P28906	ENSG00000174175	ENSG00000174059	FALSE	FALSE	FALSE	curated	FALSE	0.02												0.354	0.387
CPI-CS0A66DB1CA	CD8 receptor_LCK	complex:CD8 receptor	simple:P06239		ENSG00000182866	FALSE	TRUE	FALSE	curated	FALSE	0.02
CPI-CS073D36B1D	FLT1 complex_PGF	complex:FLT1 complex	simple:P49763		ENSG00000119630	TRUE	TRUE	FALSE	curated	FALSE	0.02													0.182						0.38
CPI-SS0911EECCC	CXCL8_ACKR1	simple:P10145	simple:Q16570	ENSG00000169429	ENSG00000213088	TRUE	FALSE	TRUE	curated	FALSE	0.02																																1.609
CPI-SS03133B4F2	TFRC_TNFSF13B	simple:P02786	simple:Q9Y275	ENSG00000072274	ENSG00000102524	TRUE	TRUE	FALSE	IMEx,IntAct	FALSE	0.02																																	0.433	0.557
CPI-SS0E2863F09	TNFRSF17_TNFSF13B	simple:Q02223	simple:Q9Y275	ENSG00000048462	ENSG00000102524	TRUE	TRUE	FALSE	curated	FALSE	0.02
CPI-SS0E61DB5DF	FLT1_PGF	simple:P17948	simple:P49763	ENSG00000102755	ENSG00000119630	TRUE	TRUE	FALSE	curated	FALSE	0.02													0.399						0.596
CPI-SS0B01CF3AB	CSF1R_CSF1	simple:P07333	simple:P09603	ENSG00000182578	ENSG00000184371	TRUE	TRUE	FALSE	curated	FALSE	0.03																																	0.823		0.765		0.769
CPI-SS07D56EB05	CMKLR1_RARRES2	simple:Q99788	simple:Q99969	ENSG00000174600	ENSG00000106538	TRUE	TRUE	FALSE	guidetopharmacology.org	FALSE	0.03																																	0.761				1.147
CPI-SS0D954EA1C	PDGFRB_PDGFD	simple:P09619	simple:Q9GZP0	ENSG00000113721	ENSG00000170962	TRUE	TRUE	FALSE	curated	FALSE	0.03													0.328										0.479
CPI-SS08B249DBA	CCL2_CCR10	simple:P13500	simple:P46092	ENSG00000108691	ENSG00000184451	TRUE	FALSE	TRUE	I2D	FALSE	0.03																		0.605										1.083										0.546
CPI-SS0ADA587B4	NGFR_NTF3	simple:P08138	simple:P20783	ENSG00000064300	ENSG00000185652	TRUE	TRUE	FALSE	curated	FALSE	0.03																													0.217
CPI-SS048346C2B	LGALS9_MRC2	simple:O00182	simple:Q9UBG0	ENSG00000168961	ENSG00000011028	TRUE	FALSE	TRUE	InnateDB-All	FALSE	0.03													0.256																				0.485
CPI-SS05B7D3407	CCL5_ACKR1	simple:P13501	simple:Q16570	ENSG00000271503	ENSG00000213088	TRUE	FALSE	TRUE	curated	FALSE	0.03
CPI-SS0A021DB6E	CCL5_CCR1	simple:P13501	simple:P32246	ENSG00000271503	ENSG00000163823	TRUE	FALSE	TRUE	curated	FALSE	0.03
CPI-SS08DA48A5A	CCL3_CCR1	simple:P10147	simple:P32246	ENSG00000277632	ENSG00000163823	TRUE	FALSE	TRUE	curated	FALSE	0.03																																		0.803
CPI-SS08920B6FF	PODXL_SELL	simple:O00592	simple:P14151	ENSG00000128567	ENSG00000188404	FALSE	FALSE	FALSE	curated	FALSE	0.03											0.396					0.266				0.218
CPI-SS0837E9F59	JAG1_NOTCH4	simple:P78504	simple:Q99466	ENSG00000101384	ENSG00000204301	FALSE	FALSE	TRUE	curated	FALSE	0.03												0.212										0.196
CPI-SS047232C64	DLL1_NOTCH3	simple:O00548	simple:Q9UM47	ENSG00000198719	ENSG00000074181	FALSE	FALSE	TRUE	curated	FALSE	0.03												0.334	0.272						0.447
CPI-SS0D4BF6CA3	CD27_CD70	simple:P26842	simple:P32970	ENSG00000139193	ENSG00000125726	TRUE	TRUE	FALSE	curated	FALSE	0.03	0.399
CPI-SS05996C8FD	AGT_AGTR1	simple:P01019	simple:P30556	ENSG00000135744	ENSG00000144891	TRUE	FALSE	TRUE	guidetopharmacology.org	FALSE	0.03													0.244										0.252
CPI-SS093E05DD4	NTF3_NTRK2	simple:P20783	simple:Q16620	ENSG00000185652	ENSG00000148053	TRUE	FALSE	TRUE	curated	FALSE	0.03
CPI-SC0527EEE7A	C3_aMb2 complex	simple:P01024	complex:aMb2 complex	ENSG00000125730		TRUE	FALSE	FALSE	curated	TRUE	0.03																								1.008	0.914									0.356
CPI-SS02A170A99	SPN_SIGLEC1	simple:P16150	simple:Q9BZZ2	ENSG00000197471	ENSG00000088827	TRUE	FALSE	FALSE	curated	FALSE	0.03
CPI-SS0C6448B94	IL1B_ADRB2	simple:P01584	simple:P07550	ENSG00000125538	ENSG00000169252	TRUE	FALSE	TRUE	I2D	FALSE	0.03																																0.545			0.683			0.497
CPI-SS0EDD4928A	NGF_NGFR	simple:P01138	simple:P08138	ENSG00000134259	ENSG00000064300	TRUE	FALSE	TRUE	curated	FALSE	0.03																							0.193				0.223		0.2
CPI-SC0A9458008	ICAM1_aXb2 complex	simple:P05362	complex:aXb2 complex	ENSG00000090339		FALSE	TRUE	FALSE	curated	TRUE	0.04														0.303										0.241										0.279
CPI-SS068C742A1	FGF1_TGFBR3	simple:P05230	simple:Q03167	ENSG00000113578	ENSG00000069702	TRUE	FALSE	TRUE	InnateDB-All	FALSE	0.04																						0.236	0.175
CPI-SS0B70EB09E	PDGFA_PDGFRA	simple:P04085	simple:P16234	ENSG00000197461	ENSG00000134853	TRUE	FALSE	TRUE	curated	FALSE	0.04													0.311										0.32
CPI-SS07155793F	ACKR3_CXCL12	simple:P25106	simple:P48061	ENSG00000144476	ENSG00000107562	TRUE	TRUE	FALSE	guidetopharmacology.org	FALSE	0.04																						0.578	0.729
CPI-SS08991B378	CD6_ALCAM	simple:P30203	simple:Q13740	ENSG00000013725	ENSG00000170017	TRUE	FALSE	FALSE	curated	FALSE	0.04
CPI-SS0817CE2B3	CCL3L1_CCR1	simple:P16619	simple:P32246	ENSG00000276085	ENSG00000163823	TRUE	FALSE	TRUE	curated	FALSE	0.04																																		0.692
CPI-SS09648FAA9	TNFRSF13C_TNFSF13B	simple:Q96RJ3	simple:Q9Y275	ENSG00000159958	ENSG00000102524	TRUE	TRUE	FALSE	guidetopharmacology.org	FALSE	0.04			0.662	0.786
CPI-SS0F15C1AB3	NRP2_SEMA3F	simple:O60462	simple:Q13275	ENSG00000118257	ENSG00000001617	TRUE	TRUE	FALSE	curated	FALSE	0.04												0.165																				0.171
CPI-SS0E00478B4	NRP2_VEGFA	simple:O60462	simple:P15692	ENSG00000118257	ENSG00000112715	TRUE	TRUE	FALSE	curated	FALSE	0.04														0.178																				0.183
CPI-SS03C51D352	TNFRSF13B_TNFSF13B	simple:O14836	simple:Q9Y275	ENSG00000240505	ENSG00000102524	TRUE	TRUE	FALSE	curated	FALSE	0.04			0.533	0.657
CPI-SC0C3E2D267	F10_aMb2 complex	simple:P00742	complex:aMb2 complex	ENSG00000126218		TRUE	FALSE	FALSE	curated	TRUE	0.04																								0.371	0.277
CPI-SS0CDAC688B	CXCL2_DPP4	simple:P19875	simple:P27487	ENSG00000081041	ENSG00000197635	TRUE	FALSE	TRUE	curated	FALSE	0.04															0.22					0.294															0.595
CPI-SS02B7540B0	SELP_SELPLG	simple:P16109	simple:Q14242	ENSG00000174175	ENSG00000110876	FALSE	FALSE	TRUE	curated	FALSE	0.04														0.23		0.227		0.151		0.23
CPI-SS0938C6980	DLL4_NOTCH3	simple:Q9NR61	simple:Q9UM47	ENSG00000128917	ENSG00000074181	FALSE	FALSE	TRUE	curated	FALSE	0.05												0.221	0.158						0.334
CPI-SS00F4DDF4B	PTN_PTPRS	simple:P21246	simple:Q13332	ENSG00000105894	ENSG00000105426	TRUE	FALSE	TRUE	I2D,IMEx,InnateDB-All,IntAct	FALSE	0.05																							0.87				0.827		0.632
CPI-SS098EFF959	CCR7_CCL19	simple:P32248	simple:Q99731	ENSG00000126353	ENSG00000172724	TRUE	TRUE	FALSE	curated	FALSE	0.05		0.392	0.349					0.216
CPI-SS0DBA4D668	DPP4_CXCL12	simple:P27487	simple:P48061	ENSG00000197635	ENSG00000107562	TRUE	TRUE	FALSE	curated	FALSE	0.05
CPI-SS0A2949959	ICAM3_CD209	simple:P32942	simple:Q9NNX6	ENSG00000076662	ENSG00000090659	TRUE	FALSE	TRUE	curated	FALSE	0.05				0.431
CPI-SS05D23BCE8	HLA-DPB1_TNFSF13B	simple:HLADPB1	simple:Q9Y275	ENSG00000223865	ENSG00000102524	TRUE	TRUE	FALSE	InnateDB-All	FALSE	0.06			1.581	1.705									1.025	1.149																			1.949	2.073
CPI-SS08877A081	LGALS9_COLEC12	simple:O00182	simple:Q5KU26	ENSG00000168961	ENSG00000158270	TRUE	FALSE	TRUE	InnateDB-All	FALSE	0.06													0.198	0.242																			0.427	0.47
CPI-SS0EB5AEC83	SELL_CD34	simple:P14151	simple:P28906	ENSG00000188404	ENSG00000174059	FALSE	FALSE	FALSE	curated	FALSE	0.06		0.508	0.542
CPI-SS0E0DEA7D5	PECAM1_CD38	simple:P16284	simple:P28907	ENSG00000261371	ENSG00000004468	FALSE	TRUE	TRUE	curated	FALSE	0.06																0.852		0.915																		0.268		0.331
CPI-SC0A68C5F13	IGF1_a6b4 complex	simple:P05019	complex:a6b4 complex	ENSG00000017427		TRUE	FALSE	FALSE	curated	TRUE	0.06																						0.441					0.811					0.178					0.549
CPI-SS04641FE5F	CCL3L1_DPP4	simple:P16619	simple:P27487	ENSG00000276085	ENSG00000197635	TRUE	FALSE	TRUE	I2D	FALSE	0.06																																			0.635
CPI-SC0B4D7E0FF	FN1_a4b7 complex	simple:P02751	complex:a4b7 complex	ENSG00000115414		TRUE	FALSE	FALSE	curated	TRUE	0.06																										0.921		0.872		0.891
CPI-SS068C129D6	CSF1_SIRPA	simple:P09603	simple:P78324	ENSG00000184371	ENSG00000198053	TRUE	FALSE	TRUE	I2D	FALSE	0.06																						0.218	0.233	0.371
CPI-SS0EF0750A7	HLA-DRB1_OGN	simple:HLADRB1	simple:P20774	ENSG00000196126	ENSG00000106809	TRUE	TRUE	FALSE	InnateDB-All	FALSE	0.06			1.965						1.823				1.781						1.64														2.608
CPI-SS0FBC9234C	TNF_PTPRS	simple:P01375	simple:Q13332	ENSG00000232810	ENSG00000105426	TRUE	FALSE	TRUE	InnateDB-All	FALSE	0.06																																	0.568				0.524
CPI-SS09C06644C	CADM3_CADM1	simple:Q8N126	simple:Q9BY67	ENSG00000162706	ENSG00000182985	FALSE	FALSE	FALSE	curated	FALSE	0.06																								0.139			0.458	0.13
CPI-SS0822AEF5F	PTPRC_MRC1	simple:P08575	simple:P22897	ENSG00000081237	ENSG00000260314	FALSE	FALSE	TRUE	curated	FALSE	0.06				0.873																														0.901
CPI-SS0419B80C4	LGALS9_LRP1	simple:O00182	simple:Q07954	ENSG00000168961	ENSG00000123384	TRUE	FALSE	TRUE	InnateDB-All	FALSE	0.07													0.61	0.315																			0.838	0.544				0.332
CPI-SS03E48EFEA	C3_C3AR1	simple:P01024	simple:Q16581	ENSG00000125730	ENSG00000171860	TRUE	FALSE	TRUE	guidetopharmacology.org	FALSE	0.07														0.598										1.352	0.966									0.7
CPI-SS073C1B796	CD52_SIGLEC10	simple:P31358	simple:Q96LC7	ENSG00000169442	ENSG00000142512	TRUE	FALSE	FALSE	curated	FALSE	0.08	1.258			1.241																											0.257			0.24
CPI-SS0B99F22A2	JAG1_NOTCH3	simple:P78504	simple:Q9UM47	ENSG00000101384	ENSG00000074181	FALSE	FALSE	TRUE	curated	FALSE	0.08												0.241	0.179						0.354			0.224							0.337
CPI-SS04C672963	ESAM_ESAM	simple:Q96AP7	simple:Q96AP7	ENSG00000149564	ENSG00000149564	FALSE	FALSE	FALSE	curated	FALSE	0.08												1.462	0.822						1.183			0.822							0.543
CPI-SC0B6D68FD5	ICAM1_aMb2 complex	simple:P05362	complex:aMb2 complex	ENSG00000090339		FALSE	TRUE	FALSE	curated	TRUE	0.08														0.385	0.291									0.322	0.229									0.361	0.267
CPI-SS0C1BD22BC	SPP1_PTGER4	simple:P10451	simple:P35408	ENSG00000118785	ENSG00000171522	TRUE	FALSE	TRUE	IMEx,MINT	FALSE	0.08																																	0.303	0.369
CPI-SS0241A1F57	NRP2_SEMA3C	simple:O60462	simple:Q99985	ENSG00000118257	ENSG00000075223	TRUE	TRUE	FALSE	curated	FALSE	0.08													0.217				0.228																0.223				0.234
CPI-SS0E7D5974D	TNF_TNFRSF1B	simple:P01375	simple:P20333	ENSG00000232810	ENSG00000028137	TRUE	FALSE	TRUE	curated	FALSE	0.08																																0.396		0.575		0.443
CPI-SS0D22A09AD	NRP2_PGF	simple:O60462	simple:P49763	ENSG00000118257	ENSG00000119630	TRUE	TRUE	FALSE	curated	FALSE	0.08													0.206						0.403														0.211
CPI-SS0DBFB8BEA	CCL2_ACKR1	simple:P13500	simple:Q16570	ENSG00000108691	ENSG00000213088	TRUE	FALSE	TRUE	curated	FALSE	0.08												1.455										1.933										1.396
CPI-SS0889E281D	CADM1_CADM1	simple:Q9BY67	simple:Q9BY67	ENSG00000182985	ENSG00000182985	FALSE	FALSE	FALSE	curated	FALSE	0.09																																		0.105			0.423	0.096
CPI-SC08E97F7CA	VCAM1_a4b7 complex	simple:P19320	complex:a4b7 complex	ENSG00000162692		FALSE	FALSE	FALSE	curated	TRUE	0.09																0.233		0.184		0.203						0.252		0.202		0.222
CPI-SS0AD0ED887	TNFRSF11B_TNFSF10	simple:O00300	simple:P50591	ENSG00000164761	ENSG00000121858	TRUE	FALSE	FALSE	curated	FALSE	0.09																						0.39	0.326	0.292	0.611					0.316
CPI-SS09C52F54E	LGALS9_SORL1	simple:O00182	simple:Q92673	ENSG00000168961	ENSG00000137642	TRUE	FALSE	TRUE	InnateDB-All	FALSE	0.09														0.17		0.197				0.192														0.398		0.425
CPI-SS0E23CEB91	LGALS9_HAVCR2	simple:O00182	simple:Q8TDQ0	ENSG00000168961	ENSG00000135077	TRUE	FALSE	TRUE	curated	FALSE	0.09														0.315	0.25	0.237																		0.543	0.478	0.465
CPI-SS0E292C126	KLRB1_CLEC2D	simple:Q12918	simple:Q9UHP7	ENSG00000111796	ENSG00000069493	FALSE	TRUE	TRUE	curated	FALSE	0.1
CPI-SS006C6537E	MDK_LRP1	simple:P21741	simple:Q07954	ENSG00000110492	ENSG00000123384	TRUE	FALSE	TRUE	I2D,InnateDB-All	FALSE	0.1													0.764	0.47					0.37				0.689	0.395
CPI-SS083CBFACD	MDK_SORL1	simple:P21741	simple:Q92673	ENSG00000110492	ENSG00000137642	TRUE	FALSE	TRUE	InnateDB-All	FALSE	0.12														0.324		0.351				0.347				0.249		0.276				0.271
CPI-SS09C4FCB90	ICAM1_SPN	simple:P05362	simple:P16150	ENSG00000090339	ENSG00000197471	FALSE	TRUE	FALSE	curated	FALSE	0.12															0.273	0.35				0.303					0.211	0.287				0.241					0.249	0.326
CPI-SS087321EB5	SELL_SELPLG	simple:P14151	simple:Q14242	ENSG00000188404	ENSG00000110876	FALSE	FALSE	TRUE	curated	FALSE	0.12				0.384		0.381		0.305		0.384
CPI-SS03A4F7DC8	AXL_GAS6	simple:P30530	simple:Q14393	ENSG00000167601	ENSG00000183087	TRUE	TRUE	FALSE	guidetopharmacology.org	FALSE	0.14													0.907						0.701			0.75	1.13	0.719				0.688	0.924				0.931
CPI-SS0C4E86714	TNFRSF1B_GRN	simple:P20333	simple:P28799	ENSG00000028137	ENSG00000030582	TRUE	TRUE	FALSE	IMEx,InnateDB-All,MINT	FALSE	0.17												0.535	0.533	1.067																	0.57	0.713	0.712	1.246	0.606		0.596	0.607
CPI-SS0A28DCA72	CXCL12_CXCR4	simple:P48061	simple:P61073	ENSG00000107562	ENSG00000121966	TRUE	FALSE	TRUE	curated	FALSE	0.18											1.753			1.033		1.324		0.788		1.813	1.904			1.185		1.476		0.94		1.964	1.409			0.69		0.981
CPI-SS080611C5B	ALOX5_ALOX5AP	simple:P09917	simple:P20292	ENSG00000012779	ENSG00000132965	FALSE	FALSE	FALSE	guidetopharmacology.org	FALSE	0.21	0.33			0.974	1.266	0.653				0.68																					0.453			1.097	1.389	0.776		0.354
CPI-SS0D4C221B8	ICAM1_AREG	simple:P05362	simple:P15514	ENSG00000090339	ENSG00000109321	TRUE	TRUE	FALSE	InnateDB-All	FALSE	0.26											0.354			0.433	1.36	0.9		0.337		0.447	0.292			0.37	1.298	0.838		0.275		0.385	0.33			0.409	1.336	0.876		0.313
CPI-SS069924427	AGT_AGTR2	simple:P01019	simple:P50052	ENSG00000135744	ENSG00000180772	TRUE	FALSE	TRUE	guidetopharmacology.org	FALSE	1.26
CPI-SS08376F0E6	CSF3_CSF3R	simple:P09919	simple:Q99062	ENSG00000108342	ENSG00000119535	TRUE	FALSE	TRUE	curated	FALSE	1.26
CPI-SS05BE83BC6	CSF1R_CSF3	simple:P07333	simple:P09919	ENSG00000182578	ENSG00000108342	TRUE	TRUE	FALSE	guidetopharmacology.org	FALSE	1.26
CPI-SS05F45873A	SAA1_FPR2	simple:P0DJI8	simple:P25090	ENSG00000173432	ENSG00000171049	TRUE	FALSE	TRUE	guidetopharmacology.org	FALSE	1.26
CPI-SS0BCCDFA7A	NAMPT_IL13RA2	simple:P43490	simple:Q14627	ENSG00000105835	ENSG00000123496	TRUE	FALSE	TRUE	InnateDB-All	FALSE	1.26
CPI-SS07327E587	CD28_CD80	simple:P10747	simple:P33681	ENSG00000178562	ENSG00000121594	FALSE	FALSE	TRUE	curated	FALSE	1.26
CPI-SS08F13AD5C	CD80_CD274	simple:P33681	simple:Q9NZQ7	ENSG00000121594	ENSG00000120217	FALSE	TRUE	TRUE	curated	FALSE	1.26
CPI-SS0B6643F31	XCR1_XCL1	simple:P46094	simple:P47992	ENSG00000173578	ENSG00000143184	TRUE	TRUE	FALSE	curated	FALSE	1.26
CPI-SS0CC5DCE80	CDH1_KLRG1	simple:P12830	simple:Q96E93	ENSG00000039068	ENSG00000139187	FALSE	FALSE	TRUE	curated	FALSE	1.26
CPI-SC0E5218AA4	NRG1_a6b4 complex	simple:Q02297	complex:a6b4 complex	ENSG00000157168		TRUE	TRUE	FALSE	curated	TRUE	1.26
CPI-CS0A34112A6	IL2 receptor_I_IL2	complex:IL2 receptor_I	simple:P60568		ENSG00000109471	TRUE	TRUE	FALSE	curated	FALSE	1.26
CPI-CS0D48BE017	IL2 receptor_HA_IL2	complex:IL2 receptor_HA	simple:P60568		ENSG00000109471	TRUE	TRUE	FALSE	curated	FALSE	1.26
CPI-SS0F8ABC300	GALR2_GAL	simple:O43603	simple:P22466	ENSG00000182687	ENSG00000069482	TRUE	TRUE	FALSE	guidetopharmacology.org	FALSE	1.26
CPI-SC0E8575642	ICAM3_aDb2 complex	simple:P32942	complex:aDb2 complex	ENSG00000076662		FALSE	FALSE	FALSE	curated	TRUE	1.26
CPI-SC019DBDA78	VCAM1_aDb2 complex	simple:P19320	complex:aDb2 complex	ENSG00000162692		FALSE	FALSE	FALSE	curated	TRUE	1.26
CPI-SC03446A95E	FCER2_aXb2 complex	simple:P06734	complex:aXb2 complex	ENSG00000104921		TRUE	TRUE	FALSE	curated	TRUE	1.26
CPI-SC07312BD5C	FCER2_aMb2 complex	simple:P06734	complex:aMb2 complex	ENSG00000104921		TRUE	TRUE	FALSE	curated	TRUE	1.26
CPI-SS09EF54490	ADGRV1_GPHA2	simple:Q8WXG9	simple:Q96T91	ENSG00000164199	ENSG00000149735	TRUE	TRUE	FALSE	InnateDB-All	FALSE	1.26
CPI-SS00BBA318F	TEK_ANGPT4	simple:Q02763	simple:Q9Y264	ENSG00000120156	ENSG00000101280	TRUE	TRUE	FALSE	curated	FALSE	1.26
CPI-SS0320FFAFC	CTLA4_CD80	simple:P16410	simple:P33681	ENSG00000163599	ENSG00000121594	FALSE	FALSE	TRUE	curated	FALSE	1.26
CPI-SS095DCA7F7	LILRA4_BST2	simple:P59901	simple:Q10589	ENSG00000239961	ENSG00000130303	FALSE	TRUE	FALSE	curated	FALSE	1.26
CPI-SS032E9A219	CX3CR1_CX3CL1	simple:P49238	simple:P78423	ENSG00000168329	ENSG00000006210	TRUE	TRUE	TRUE	curated	FALSE	1.26
CPI-SS052D34F0B	XCR1_XCL2	simple:P46094	simple:Q9UBD3	ENSG00000173578	ENSG00000143185	TRUE	TRUE	FALSE	curated	FALSE	1.26
CPI-SS09A3FA737	NAMPT_P2RY6	simple:P43490	simple:Q15077	ENSG00000105835	ENSG00000171631	TRUE	FALSE	TRUE	IMEx,IntAct	FALSE	1.26
CPI-SS0D8148841	APLNR_APLN	simple:P35414	simple:Q9ULZ1	ENSG00000134817	ENSG00000171388	TRUE	TRUE	FALSE	guidetopharmacology.org	FALSE	1.26
CPI-SS0E5593D5C	BMP8B_PLAUR	simple:P34820	simple:Q03405	ENSG00000116985	ENSG00000011422	TRUE	FALSE	TRUE	InnateDB-All	FALSE	1.26
CPI-SS0C321CE6D	FPR2_CAMP	simple:P25090	simple:P49913	ENSG00000171049	ENSG00000164047	TRUE	TRUE	FALSE	guidetopharmacology.org	FALSE	1.26
CPI-SS0A1864A37	NPR1_NPPC	simple:P16066	simple:P23582	ENSG00000169418	ENSG00000163273	TRUE	TRUE	FALSE	InnateDB-All	FALSE	1.26
CPI-SS0C9696AAA	CRTAM_CADM1	simple:O95727	simple:Q9BY67	ENSG00000109943	ENSG00000182985	FALSE	FALSE	FALSE	curated	FALSE	1.26
CPI-SS086A1C18B	SELE_SELPLG	simple:P16581	simple:Q14242	ENSG00000007908	ENSG00000110876	FALSE	FALSE	TRUE	curated	FALSE	1.26
CPI-SS0B0E09B1C	CTLA4_CD86	simple:P16410	simple:P42081	ENSG00000163599	ENSG00000114013	FALSE	FALSE	TRUE	curated	FALSE	1.26
CPI-SS0974EB232	ACKR1_CCL17	simple:Q16570	simple:Q92583	ENSG00000213088	ENSG00000102970	TRUE	TRUE	FALSE	I2D	FALSE	1.26
CPI-SS00F979E99	ICAM3_CLEC4M	simple:P32942	simple:Q9H2X3	ENSG00000076662	ENSG00000104938	TRUE	FALSE	TRUE	curated	FALSE	1.26
CPI-SS0DFAF1FE2	CCR5_CCL8	simple:P51681	simple:P80075	ENSG00000160791	ENSG00000108700	TRUE	TRUE	FALSE	curated	FALSE	1.26
CPI-SS0D9366D11	FGF1_FGFR4	simple:P05230	simple:P22455	ENSG00000113578	ENSG00000160867	TRUE	FALSE	TRUE	I2D,IMEx,InnateDB-All,IntAct	FALSE	1.26
CPI-SS080683E15	CXCL10_CXCR3	simple:P02778	simple:P49682	ENSG00000169245	ENSG00000186810	TRUE	FALSE	TRUE	curated	FALSE	1.26
CPI-SS09FAC4977	CXCL11_CXCR3	simple:O14625	simple:P49682	ENSG00000169248	ENSG00000186810	TRUE	FALSE	TRUE	curated	FALSE	1.26
CPI-SS0FDAB7BA8	CXCL10_DPP4	simple:P02778	simple:P27487	ENSG00000169245	ENSG00000197635	TRUE	FALSE	TRUE	curated	FALSE	1.26
CPI-SS0CC738ABC	CXCL11_DPP4	simple:O14625	simple:P27487	ENSG00000169248	ENSG00000197635	TRUE	FALSE	TRUE	curated	FALSE	1.26
CPI-SS0AEC33FF1	CCL22_DPP4	simple:O00626	simple:P27487	ENSG00000102962	ENSG00000197635	TRUE	FALSE	TRUE	curated	FALSE	1.26
CPI-SS083B5EBAB	CXCL13_ACKR4	simple:O43927	simple:Q9NPB9	ENSG00000156234	ENSG00000129048	TRUE	FALSE	TRUE	curated	FALSE	1.26
CPI-SS0D26F639E	KIR2DL3_CXCL9	simple:P43628	simple:Q07325	ENSG00000243772	ENSG00000138755	TRUE	TRUE	FALSE	IMEx,IntAct	FALSE	1.26
CPI-SS0CB2E8B21	CCL11_ACKR4	simple:P51671	simple:Q9NPB9	ENSG00000172156	ENSG00000129048	TRUE	FALSE	TRUE	I2D	FALSE	1.26
CPI-SS07EC65CED	CCL7_ACKR1	simple:P80098	simple:Q16570	ENSG00000108688	ENSG00000213088	TRUE	FALSE	TRUE	I2D	FALSE	1.26
CPI-SS02246DA17	CXCR3_CXCL9	simple:P49682	simple:Q07325	ENSG00000186810	ENSG00000138755	TRUE	TRUE	FALSE	curated	FALSE	1.26
CPI-SS0ABF41CAA	CXCL5_ACKR1	simple:P42830	simple:Q16570	ENSG00000163735	ENSG00000213088	TRUE	FALSE	TRUE	I2D	FALSE	1.26
CPI-SS0F52745F3	DPP4_CXCL9	simple:P27487	simple:Q07325	ENSG00000197635	ENSG00000138755	TRUE	TRUE	FALSE	curated	FALSE	1.26
CPI-SS0CF0E4DE9	CCL2_CCR2	simple:P13500	simple:P41597	ENSG00000108691	ENSG00000121807	TRUE	FALSE	TRUE	curated	FALSE	1.26
CPI-SS0C23EF34B	NCAM1_GDNF	simple:P13591	simple:P39905	ENSG00000149294	ENSG00000168621	TRUE	TRUE	FALSE	I2D	FALSE	1.26
CPI-SS01BCB9360	NCAM1_BDNF	simple:P13591	simple:P23560	ENSG00000149294	ENSG00000176697	TRUE	TRUE	FALSE	I2D	FALSE	1.26
CPI-SS0A93C11C8	NGFR_BDNF	simple:P08138	simple:P23560	ENSG00000064300	ENSG00000176697	TRUE	TRUE	FALSE	curated	FALSE	1.26
CPI-SS09F430F14	NGFR_IL2	simple:P08138	simple:P60568	ENSG00000064300	ENSG00000109471	TRUE	TRUE	FALSE	I2D	FALSE	1.26
CPI-SS0DD547726	CCR2_CCL11	simple:P41597	simple:P51671	ENSG00000121807	ENSG00000172156	TRUE	TRUE	FALSE	guidetopharmacology.org	FALSE	1.26
CPI-SS0FAF4BB9E	DPP4_CCL11	simple:P27487	simple:P51671	ENSG00000197635	ENSG00000172156	TRUE	TRUE	FALSE	curated	FALSE	1.26
CPI-SS07F015051	CCR6_CCL20	simple:P51684	simple:P78556	ENSG00000112486	ENSG00000115009	TRUE	TRUE	FALSE	curated	FALSE	1.26
CPI-SS0F8C664D9	CXCR3_CCL20	simple:P49682	simple:P78556	ENSG00000186810	ENSG00000115009	TRUE	TRUE	FALSE	guidetopharmacology.org	FALSE	1.26
CPI-SS0BA601DC4	BDNF_NTRK2	simple:P23560	simple:Q16620	ENSG00000176697	ENSG00000148053	TRUE	FALSE	TRUE	curated	FALSE	1.26
CPI-SS0B01D306C	CCL5_CCR5	simple:P13501	simple:P51681	ENSG00000271503	ENSG00000160791	TRUE	FALSE	TRUE	curated	FALSE	1.26
CPI-SS0C090A257	CCL3_CCR5	simple:P10147	simple:P51681	ENSG00000277632	ENSG00000160791	TRUE	FALSE	TRUE	curated	FALSE	1.26
CPI-SS0D1D95883	CCL4_CCR5	simple:P13236	simple:P51681	ENSG00000275302	ENSG00000160791	TRUE	FALSE	TRUE	curated	FALSE	1.26
CPI-SS0C17BB772	FCGR2A_CXCL9	simple:P12318	simple:Q07325	ENSG00000143226	ENSG00000138755	TRUE	TRUE	FALSE	IMEx,IntAct	FALSE	1.26
CPI-SS0BDC04683	CEACAM1_SELE	simple:P13688	simple:P16581	ENSG00000079385	ENSG00000007908	TRUE	FALSE	FALSE	curated	FALSE	1.26
CPI-SS0BF9FA3F2	ERBB3_NRG1	simple:P21860	simple:Q02297	ENSG00000065361	ENSG00000157168	TRUE	TRUE	TRUE	curated	FALSE	1.26
CPI-SS076BC3BA6	HLA-DPB1_NRG1	simple:HLADPB1	simple:Q02297	ENSG00000223865	ENSG00000157168	TRUE	TRUE	TRUE	InnateDB-All	FALSE	1.26
CPI-SS0C2437E0D	CXCL13_CXCR5	simple:O43927	simple:P32302	ENSG00000156234	ENSG00000160683	TRUE	FALSE	TRUE	curated	FALSE	1.26
CPI-SS0747FCACD	CXCL11_ACKR3	simple:O14625	simple:P25106	ENSG00000169248	ENSG00000144476	TRUE	FALSE	TRUE	guidetopharmacology.org	FALSE	1.26
CPI-SS00399ED03	AVP_AVPR1A	simple:P01185	simple:P37288	ENSG00000101200	ENSG00000166148	TRUE	FALSE	TRUE	I2D,IMEx,IntAct	FALSE	1.26
CPI-SS023ABAE18	XCL1_ADGRV1	simple:P47992	simple:Q8WXG9	ENSG00000143184	ENSG00000164199	TRUE	FALSE	TRUE	InnateDB-All	FALSE	1.26
CPI-SS0D4CA5D92	FGF18_FGFR4	simple:O76093	simple:P22455	ENSG00000156427	ENSG00000160867	TRUE	FALSE	TRUE	I2D	FALSE	1.26
CPI-SS055B305F1	CEACAM1_CD209	simple:P13688	simple:Q9NNX6	ENSG00000079385	ENSG00000090659	TRUE	FALSE	TRUE	curated	FALSE	1.26
CPI-SS082900482	GPR37L1_PSAP	simple:O60883	simple:P07602	ENSG00000170075	ENSG00000197746	TRUE	TRUE	FALSE	guidetopharmacology.org	FALSE	1.26
CPI-SS0D95D41D6	FGF7_FGFR4	simple:P21781	simple:P22455	ENSG00000140285	ENSG00000160867	TRUE	FALSE	TRUE	I2D	FALSE	1.26
CPI-SS0865716E5	EPHB4_EFNB3	simple:P54760	simple:Q15768	ENSG00000196411	ENSG00000108947	FALSE	TRUE	TRUE	curated	FALSE	1.26
CPI-SS0EB5364D4	RSPO3_LGR6	simple:Q9BXY4	simple:Q9HBX8	ENSG00000146374	ENSG00000133067	TRUE	FALSE	TRUE	guidetopharmacology.org	FALSE	1.26
CPI-SS019104E2E	RSPO2_LGR6	simple:Q6UXX9	simple:Q9HBX8	ENSG00000147655	ENSG00000133067	TRUE	FALSE	TRUE	guidetopharmacology.org	FALSE	1.26
CPI-SS0609FCF76	RSPO4_LGR6	simple:Q2I0M5	simple:Q9HBX8	ENSG00000101282	ENSG00000133067	TRUE	FALSE	TRUE	guidetopharmacology.org	FALSE	1.26
CPI-SS0978D28AB	NRG1_MS4A4A	simple:Q02297	simple:Q96JQ5	ENSG00000157168	ENSG00000110079	TRUE	TRUE	TRUE	IMEx,IntAct	FALSE	1.26
CPI-SS032AD1183	NPPA_NPR1	simple:P01160	simple:P16066	ENSG00000175206	ENSG00000169418	TRUE	FALSE	TRUE	guidetopharmacology.org	FALSE	1.26
CPI-SS0FCF733EA	AVP_AVPR2	simple:P01185	simple:P30518	ENSG00000101200	ENSG00000126895	TRUE	FALSE	TRUE	I2D,InnateDB-All	FALSE	1.26
CPI-SS0C916344D	AVP_OXTR	simple:P01185	simple:P30559	ENSG00000101200	ENSG00000180914	TRUE	FALSE	TRUE	I2D	FALSE	1.26
CPI-SS04EE957D8	CCR1_CCL26	simple:P32246	simple:Q9Y258	ENSG00000163823	ENSG00000006606	TRUE	TRUE	FALSE	curated	FALSE	1.26
CPI-SS092C1B321	CCR2_CCL26	simple:P41597	simple:Q9Y258	ENSG00000121807	ENSG00000006606	TRUE	TRUE	FALSE	curated	FALSE	1.26
CPI-SS0829B8FD2	GRN_CLEC4M	simple:P28799	simple:Q9H2X3	ENSG00000030582	ENSG00000104938	TRUE	FALSE	TRUE	InnateDB-All	FALSE	1.26
CPI-SS0178F5C45	TGFB2_TGFBR3	simple:P61812	simple:Q03167	ENSG00000092969	ENSG00000069702	TRUE	FALSE	TRUE	curated	FALSE	1.26
CPI-SS0638E0E29	CCR10_CCL7	simple:P46092	simple:P80098	ENSG00000184451	ENSG00000108688	TRUE	TRUE	FALSE	I2D	FALSE	1.26
CPI-SS0B186A32C	CCR5_CCL7	simple:P51681	simple:P80098	ENSG00000160791	ENSG00000108688	TRUE	TRUE	FALSE	curated	FALSE	1.26
CPI-SS08B91FD2A	CCR1_CCL7	simple:P32246	simple:P80098	ENSG00000163823	ENSG00000108688	TRUE	TRUE	FALSE	curated	FALSE	1.26
CPI-SS008EB600F	CCR2_CCL7	simple:P41597	simple:P80098	ENSG00000121807	ENSG00000108688	TRUE	TRUE	FALSE	curated	FALSE	1.26
CPI-SS016EE0084	PDCD1_CD274	simple:Q15116	simple:Q9NZQ7	ENSG00000188389	ENSG00000120217	FALSE	TRUE	TRUE	curated	FALSE	1.26
CPI-SS00FB3CB09	FFAR2_CCL4L2	simple:O15552	simple:Q8NHW4	ENSG00000126262	ENSG00000276070	TRUE	TRUE	FALSE	IMEx,IntAct	FALSE	1.26
CPI-SS09AFCF898	CCR2_CCL8	simple:P41597	simple:P80075	ENSG00000121807	ENSG00000108700	TRUE	TRUE	FALSE	curated	FALSE	1.26
CPI-SS00F282936	CXCR6_CXCL16	simple:O00574	simple:Q9H2A7	ENSG00000172215	ENSG00000161921	TRUE	TRUE	TRUE	guidetopharmacology.org	FALSE	1.26
CPI-SS073811AB3	TNFRSF11B_TNFSF11	simple:O00300	simple:O14788	ENSG00000164761	ENSG00000120659	TRUE	FALSE	TRUE	curated	FALSE	1.26
CPI-SS022AE18AF	GPR42_CCL4L2	simple:O15529	simple:Q8NHW4	ENSG00000126251	ENSG00000276070	TRUE	TRUE	FALSE	IMEx,IntAct	FALSE	1.26
CPI-SS072E1E27A	FFAR2_TNF	simple:O15552	simple:P01375	ENSG00000126262	ENSG00000232810	TRUE	TRUE	FALSE	IMEx,IntAct	FALSE	1.26
CPI-SS0658257AC	FGFR4_PTPRR	simple:P22455	simple:Q15256	ENSG00000160867	ENSG00000153233	TRUE	TRUE	TRUE	InnateDB-All	FALSE	1.26
CPI-SS0649EA05F	FGFR4_FGF9	simple:P22455	simple:P31371	ENSG00000160867	ENSG00000102678	TRUE	TRUE	FALSE	I2D	FALSE	1.26
CPI-SS02C418D99	WNT2_FZD2	simple:P09544	simple:Q14332	ENSG00000105989	ENSG00000180340	TRUE	FALSE	TRUE	curated	FALSE	1.26
CPI-SS0C98C08DA	CCR2_CCL13	simple:P41597	simple:Q99616	ENSG00000121807	ENSG00000181374	TRUE	TRUE	FALSE	curated	FALSE	1.26
CPI-SS072B19293	HLA-DPA1_GAL	simple:HLADPA1	simple:P22466	ENSG00000231389	ENSG00000069482	TRUE	TRUE	FALSE	InnateDB-All	FALSE	1.26
[truncated: 62 more columns]
